# Supplementary material for: Physical therapy students’ perceptions of the educational environment at physical therapy institutes in Pakistan
Source: J Educ Eval Health Prof. 2020 Feb 24;17:7. doi: 10.3352/jeehp.2020.17.7 (PMC7365996; doi:10.3352/jeehp.2020.17.7)
Supplement: Supplementary file 1 [file jeehp-17-07-dataset1.xlsx]

## Sheet: Sheet1
Gender	System	Age	InstituteType	Participation_1	CourseOrganizer_2	Students_3	CourseEnjoyment_4	LearningStratigies_5	CenteredApproach_6	Stimulant_7	Ridicule_8	Authoritarian_9	Confidence_10	Atmosphere_11	TimeTable_12	RegistrarCentered_13	Bore_14	Friends_15	Competence_16	Cheating_17	CommunicationSkills_18	SocialLife_19	WellFocus_20	Preparation_21	DevelopingConfidence_22	LeacturesAtmosphere_23	TeachingTime_24	FactualLearning_25	LastYearPreparation_26	Memorise_27	Lonely_28	Feedback_29	Oppurtunities_30	Empathy_31	Criticism_32	Comfortable_33	Seminars_34	Dissapointing_35	Concentrate_36	Examples_37	LearningObjectives_38	Angry_39	Sessions_40	MySkills_41	Outweighs_42	Motivates_43	Encourages_44	Relavent_45	Pleasent_46
		21.351
		21.3881
		13.7276
		20.5672
		20.3705
		21.6078
		26.7928
		20.9092
		22.4887
		18.9812
		21.023
		22.4478
		23.9664
		25.7401
		27.7317
		19.6891
		21.5036
		22.7569
		23.2122
		20.0776
		21.5213
		12.8583
		24.9621
		27.3124
		18.0809
		24.3315
		28.0864
		19.2069
		27.7566
		22.8652
		22.3254
		18.7889
		26.6206
		20.1269
		25.8441
		22.497
		23.0627
		22.2685
		21.2788
		31.4528
		26.0819
		23.018
		17.3678
		23.5274
		18.6956
		15.5646
		21.6864
		27.7586
		18.5987
		24.543
		15.9357
		20.4953
		26.0061
		24.8084
		19.9792
		30.6139
		20.6732
		29.888
		10.3663
		18.5509
		27.9209
		25.2126
		27.7642
		23.3545
		24.2097
		19.9311
		23.1281
		21.2062
		27.4162
		20.2336
		21.3949
		30.3996
		22.9746
		23.334
		20.9817
		25.4915
		25.7562
		18.8237
		30.0422
		25.5234
		21.8438
		16.9844
		17.4279
		16.9403
		26.0172
		16.8247
		28.3753
		17.4227
		26.2192
		24.8111
		25.762
		23.746
		22.3865
		28.3141
		17.6494
		19.4967
		20.8697
		24.6738
		19.458
		23.2955
		23.9264
		27.7225
		17.8109
		29.2256
		21.0555
		16.3397
		26.2781
		23.4447
		23.0263
		22.9288
		20.8929
		31.0323
		28.6828
		18.0808
		21.2144
		19.6631
		22.0485
		27.8891
		18.8467
		18.8379
		13.4027
		30.2159
		14.9156
		25.564
		25.8622
		24.7757
		21.6549
		18.3848
		31.1954
		14.1046
		20.3773
		21.5704
		25.7145
		23.9048
		18.475
		16.1788
		22.8045
		22.1504
		27.9338
		19.8036
		23.0525
		23.4197
1	1	21.0013	2	3	4	3	3	3	2	2	2	1	3	3	3	3	3	3	3	1	3	3	3	3	2	2	2	2	3	3	3	2	2	2	3	3	3	1	3	3	3	2	3	3	3	3	3	2	3
1	1	21.357	1	3	3	3	3	3	2	3	1	1	4	3	3	3	1	3	3	2	3	3	3	2	2	3	3	2	2	4	3	3	2	4	2	3	3	3	4	3	3	2	2	2	1	2	2	2	3
1	1	26.1641	1	3	1	2	1	1	3	3	3	1	4	3	3	2	3	3	3	1	4	4	4	3	4	4	3	1	3	2	2	3	3	4	2	3	3	3	4	3	3	3	3	4	4	4	4	4	4
1	1	20.0226	1	3	4	3	1	4	3	4	1	0	3	4	2	2	3	2	3	2	3	4	2	1	2	3	4	1	2	1	0	4	3	2	1	0	1	2	4	1	4	2	1	3	2.7343	3	4	0	2
1	1	25.3632	1	3	3	3	1	4	3	4	1	0	3.23684	3	3	4	4	3	3	0	4	4	4	4	3	0	4	0	3	4	0	4	4	3	4	3	4	0	3	4	0	0	4	4	4	3	3	4	4
1	1	20.8563	1	4	2	2	0	4	3	3	1	0	3	3	2	3	1	2	3	1	2	1	3	3	2	3	2	1	2	2	4	3	3	4	4	4	4	0	4	4	3	0	4	4	4	4	4	0	3
1	1	20.3359	1	3	3	3	1	2	2	1	1	1	1	3	2	3	3	1	3	1	4	2	2	4	2	1	2	1	3	2	3	2	1	1	3	3	2	0	4	4	2	2	4	4	2	1	1	4	4
1	1	18.5378	1	1	1	1	0	2	2	1	1	1	4	1	3	3	3	3	2	1	3	3	1	1	3	3	1	1	1	1	3	1	3	1	4	3	3	1	1	3	2	1	1	1	3	2	1	1	2
1	1	19.8303	1	3	4	3	3	3	3	3	1	1	4	4	4	3	3	4	4	3	4	4	4	4	4	4	4	0	4	3	3	3	4	3	3	3	4	3	3	4	4	2	4	3	3	4	4	3	3
1	1	19.8454	1	4	3	2	1	3	2	4	1	1	4	3	2	4	1	2	4	1	3	2	3	4	4	2	3	1	2	3	3	3	2	2	3	3	2	2	2	2	2	1	4	3	2	3	3	3	2
1	1	22.8451	1	3	3	2	1	3	3	2	3	2	4	3	3	3	2	2	3	2	3	3	3	3	3	3	3	1	3	2	2	3	3	3	2	2	3	3	2	3	3	2	3	3	3	3	3	3	3
1	1	21.728	1	4	3	3	3	4	3	4	1	1	4	3	3	4	1	3	4	1	2	3	4	4	4	3	3	3	4	3	3	3	3	3	3	4	4	3	3	3	3	1	4	4	4	3	4	4	4
1	1	20.3819	1	3	3	4	2	1	3	3	2	3	3	3	1	3	2	3	3	3	3	2	2	3	1	3	3	1	1	2	3	3	3	3	3	3	3	2	2	3	4	3	3	3	2	3	3	3	0
1	1	22.6115	1	4	4	3	0	3	3	3	4	1	4	1	4	4	2	3	4	3	4	2	3	3	4	1	3	0	3	3	4	3	3	3	1	1	3	1	2	3	3	4	4	4	4	1	3	3	3
1	1	21.1925	1	3	3	1	2	2	3	3	2	2	3	3	3	3	3	2	4	2	2	3	3	4	2	3	3	1	3	3	3	1	3	2	2	3	2	2	2	3	3	1	2	2	4	3	2	2	1
1	1	19.8149	1	3	3	3	1	3	3	4	1	2	4	4	4	3	2	2	3	1	3	3	3	3	3	3	3	2	4	3	2	4	3	3	1	3	3	2	4	3	3	1	3	3	4	4	3	3	3
1	1	24.1443	1	3	3	3	3	4	3	4	1	3	4	1	3	3	1	4	4	0	3	4	4	4	4	1	3	3	3	4	1	3	4	4	3	4	3	3	3	3	3	1	3	4	4	4	4	3	3
1	1	26.3696	1	4	4	4	2	4	4	4	2	0	4	3	3	4	0	4	4	0	4	4	4	4	4	2	4	0	4	4	0	3	4	4	3	4	4	3	4	4	3	4	4	4	4	4	4	4	4
1	1	23.6832	1	3	2	2	1	3	3	3	1	0	4	1	1	4	2	2	4	1	2	4	4	4	4	3	4	0	4	4	3	2	3	3	1	3	3	1	3	3	4	0	2	4	3	3	4	2	3
1	1	27.5917	1	3	1	1	1	1	1	2	3	1	3	0	1	2	1	2	2	2	2	1	1	3	0	1	3	0	0	0	1	2	0	3	2	2	2	1	1	2	1	2	1	0	1	2	1	1	0
1	1	24.0467	2	2	3	1	1	1	1	1	3	1	3	1	1	1	3	3	1	1	1	1	1	1	3	3	1	1	3	1	1	3	1	1	3	1	3	1	2	4	2	3	4	1	3	2.77885	1	1	1
1	1	19.7278	2	3	3	2	2	2	3	3	1	1	3	2	3	3	3	3	3	2	3	3	3	2	3	1	3	1	1	3	3	2	3	3	3	3	3	1	3	3	3	3	3	3	3	1	3	3	3
1	1	23.7791	2	3	3	2	2	2	3	3	1	1	3	2	3	3	3	3	3	2	3	3	3	2	3	1	3	1	1	3	3	2	3	3	3	3	3	1	3	3	3	3	3	3	3	1	3	3	3
1	1	23.3913	2	3	3	2	2	2	3	3	1	1	3	2	3	3	3	3	3	2	3	3	3	2	3	1	3	1	1	3	3	2	3	3	3	3	3	1	3	3	3	3	3	3	3	1	3	3	3
1	1	18.4129	2	3	3	3	2	3	3	4	1	0	4	3	3	3	3	3	4	1	3	3	4	3	3	3	3	1	3	3	4	3	3	4	3	3	4	2	3	3	3	3	3	2	3	4	3	3	3
1	1	27.4613	2	3	3	3	2	3	3	4	1	0	4	3	3	3	3	3	4	1	3	3	4	3	3	3	3	1	3	3	4	3	3	4	3	3	4	2	3	3	3	3	3	2	3	4	3	3	3
1	1	22.7374	2	4	3	1	3	3	3	4	2	0	4	3	3	1	1	3	3	3	3	3	1	4	3	1	3	2	3	1	1	3	3	1	3	4	2	4	3	1	3	1	3	1	4	4	4	3	3
1	1	21.2324	2	3	3	2	1	2	3	3	2	2	4	1	1	3	1	2	3	3	3	3	3	3	4	3	3	1	1	3	4	2	0	3	3	3	3	1	3	1	3	2	3	2	3	3	3	3	3
1	1	26.6909	2	4	4	4	2	3	1	3	3	1	2	2	2	0	0	0	3	0	4	4	4	0	0	0	0	4	1	2	3	3	3	1	1	3	4	1	1	2	1	1	1	3	1	2	2	3	2
1	1	20.1911	2	1	1	1	1	2	2	1	3	3	3	1	3	3	3	0	0	1	1	1	1	0	0	0	1	3	3	1	3	0	0	0	1	1	1	3	1	3	1	1	0	1	2	2	3	1	0
1	1	21.5682	2	3	3	3	3	2	2	3	1	1	1	3	1	1	1	4	4	3	3	3	3	4	4	4	3	1	1	4	1	3	4	4	4	3	3	1	3	1	3	0	1	4	3	2	1	3	4
1	1	21.1037	2	3	3	3	3	2	2	3	1	1	2	3	1	1	1	4	4	3	3	3	3	4	4	4	3	1	1	4	1	3	4	4	4	3	3	1	3	1	3	3	4	3	2	2	1	3	4
1	1	24.157	2	3	3	3	2	2	2	3	1	1	1	3	1	1	1	4	4	3	3	3	4	4	4	4	3	1	1	4	1	3	4	4	4	3	3	1	3	1	3	3	4	3	2	2	1	3	4
1	1	27.6412	2	3	3	2	2	2	3	3	1	1	3	2	3	3	3	3	3	2	3	3	3	2	3	1	3	1	1	3	3	2	3	3	3	3	3	1	3	3	3	3	3	3	1	3	3	3	3
1	1	24.734	2	4	3	2	3	2	2.57039	4	2	0	3	4	0	0	4	4	4	1	4	4	4	3	4	3	3	0	4	3	4	2	4	4	3	4	3	3	3	3	4	3	4	4	4	4	4	0	0
1	1	24.4713	2	3	1	4	2	0	4	2	1	4	4	2	0	4	2	4	0	3	4	0	0	0	1	4	2	0	1	4	0	3	2	4	1	4	2	3	3	4	1	4	0	0	2	0	3	2	2
1	1	20.8484	2	1	2	0	0	1	1	2	1	3	0	1	2	0	3	0	0	0	0	0	0	0	0	0	0	0	0	2	0	0	0	0	0	0	0	0	1	1	0	0	0	0	0	0	0	0	4
1	1	25.7251	2	2	1	3	2	4	2	4	2	3	2	3	4	3	3	4	4	1	3	4	3	2	3	3	3	2	1	3	2	2	3	3	2	1	1	1	3	2	3	1	2	3	1	1	1	2	0
1	1	21.2793	2	3	4	2	0	2	1	4	2	0	4	0	4	2	4	1	0	0	4	3	4	4	0	0	0	2	4	2	4	3	3	4	4	0	4	3	0	3	0	0	2	1	0	0	4	2	4
1	1	16.8265	2	3	3	3	0	2	3	4	1	0	4	2	4	4	4	4	2	4	4	4	4	4	3	4	2	2	4	2	4	2	2	4	0	2	4	1	3	1	1	0	2	1	1	0	0	2	2
1	1	24.305	2	3	3	3	2	3	3	4	2	1	4	3	4	4	2	3	3	1	3	4	4	4	4	4	3	0	3	4	3	4	4	4	3	4	1	3	1	3	4	3	3	3	4	3	3	3	3
1	1	22.1067	2	3	3	3	3	3	3	3	1	1	3	3	3	3	3	3	3	0	4	3	4	4	4	4	3	0	4	3	4	3	3	3	4	4	4	1	3	4	4	0	4	4	4	4	3	4	4
1	1	24.8443	2	1	3	4	2	4	2	0	2	0	2	0	1	3	4	2	0	0	4	1	2	4	1	3	1	1	0	4	3	4	0	4	1	4	0	1	4	4	0	0	2	3	4	2	0	4	2
1	1	25.4982	2	0	3	3	1	3	0	3	4	3	2	3	2.56802	2	2	3	3	1	4	3	2	2	3	3	1	3	2	3	2.3765	2	2	2	3	3	3	4	2	4	3	2	3	3	3	3	4	4	4
1	1	25.182	2	1	3	4	2	1	0	1	2	0	2	1	0	1	2	3	4	2	3	2	1	1	0	0	1	2	2	2	1	1	2	1	4	2	0	0	0	4	3	2	1	0	2	2	3	3	4
1	1	22.8515	2	3	3	3	1	1	3	3	1	3	3	2	1	2	4	3	3	2	2	3	3	3	3	2	3	1	2	3	3	2	3	3	2	3	1	3	3	3	3	3	2	3	3	3	3	2	3
1	1	21.1348	2	3	2	3	1	3	3	3	1	1	3	3	3	3	3	3	3	1	3	3	3	4	3	3	4	1	3	3	3	3	3	3	3	3	3	1	3	3	3	1	3	3	3	3	3	3	3
1	1	21.6098	2	4	3	2	2	3	3	3	1	2	2	3	3	3	1	3	3	3	2	2	3	3	4	2	3	1	3	3	2	2	3	4	2	3	3	2	3	2	2	3	2	2	3	3	3	3	4
1	1	21.0323	2	3	3	2	2	3	3	4	2	1	3	3	2	3	3	3	3	2	3	3	3	3	3	3	3	1	3	3	3	3	3	3	3	3	3	2	3	3	3	2	3	3	3	3	3	3	3
1	1	21.9097	2	2	3	3	3	3	3	2	2	1	3	3	2	3	3	3	2	2	3	3	3.04317	2	3	3	3	1	2	3	3	3	3	3	3	3	3	2	3	2	2	1	3	3	3	3	2	3	3
1	1	29.8648	2	3	3	3	2	3	3	4	1	1	4	2	3	2	2	4	2	2	4	4	3	3	2	2	2	1	2	3	3	2	4	3	2	4	3	0	4	4	3	2	0	2	4	3	3	3	4
1	1	21.9309	2	4	4	2.35012	4	3	3	4	1.73039	0	4	3	3	3	1	1	3	3	3	1	3	3	3	2.80476	3	0	4	3	1	4	3	1	3	1	3	3	3	4	3	2	3	3	4	3	3	3	2
1	1	17.8091	2	4	4	2.35012	1	4	4	4	0	0	4	4	4	4	4	4	4	1	4	4	4	4	4	4	4	1	4	4	4	4	4	4	4	4	4	0	4	4	4	1	4	4	4	4	4	4	4
1	1	21.2081	2	3	3	3	3	3	2.57039	3	3	1	3	3	3	3	1	3	3	1	3	4	4	4	4	4	4	1	3	3	1	3	3	3	1	3	3	3	3	3	3	3	3	3	3	3	3	3	4
1	1	26.0818	2	3	4	2	1	4	3	3	1	3	2	3	4	4	1	2	3	1	4	3	1	3	0	2.80476	2	1	4	3	3	3	1	1	2	4	4	1	3	1	3	2	3	3	4	1	2	3	3
1	1	23.8278	2	4	3	3	2	3	1	3	2	1	4	3	0	0	1	1	4	2	4	3	4	4	4	3	3	1	4	4	3	2	4	4	2	1	1	3	3	1	1	1	1	1	0	0	0	2	0
1	1	23.2555	2	4	4	2	3	2	2	3	2	1	4	4	4	3	1	0	4	1	3	4	4	4	4	4	4	1	4	3	3	4	3	3	3	4	0	4	4	1	3	3	3	3	1	3	3	3	2
1	1	18.9913	2	4	3	3	1	2	2.57039	3	1	0	3.23684	3	4	4	1	3	3	3	3	3	4	4	3	4	4	0	3	3	1	3	4	3	3	4	3	3	4	3	4	3	4	3	4	3	3	4	3
1	1	22.0995	2	4	4	0	2	3	3	4	3	1	4	3	3	3	2	0	2	1	3	4	2	3	3	2	3	1	1	3	4	3	3	4	4	4	0	2	3	2	3	1	3	3	2	2	3	3	3
1	1	23.718	2	3	4	3	3	3	3	4	1	1	4	3	4	2.62651	1	3	4	3	4	3	3	3	4	4	3	1	3	3	3	3	3	3	3	3	3	3	3	3	3	1	0	3	0	3	4	3	3
1	1	19.1481	2	3	3	2	1	1	3	3	3	1.26277	1	3	1	1	1	4	3	1	3	3	3	1	3	3	1	4	3	1	3	1	1	3	1	3	3	3	1	1	3	3	3	1	1	1	1	3	3
1	1	18.3005	2	3	3	1	2	2	3	3	2	2	3	4	3	3	2	3	3	0	3	3	3	3	3	3	3	1	3	3	2	2	3	3	1	3	3	2	3	3	3	1	3	3	3	3	3	3	3
1	1	23.2699	2	3	3	1	2	2	3	3	2	2	3	4	3	3	1	3	3	0	3	3	3	3	3	3	3	1	3	3	2	2	3	3	1	3	3	2	3	3	3	1	3	3	3	3	3	3	3
1	1	22.9104	2	3	3	1	2	2	3	3	2	2	3	4	3	1	3	3	3	0	3	3	3	3	3	3	3	1	3	3	2	2	3	3	1	3	3	2	3	3	3	1	3	3	3	3	3	3	3
1	1	24.1639	2	1	2	1	0	0	2	0	2	0	3	1	0	4	4	0	0	1	0	2	0	0	2	0	0	3	0	2	3	3	0	2	0	0	1	0	2	1	0	0	2	0	0	0	0	0	2
1	1	22.7344	2	3	3	3	2	3	3	3	2	1	3	3	3	2	3	3	3	2	3	3	3	3	3	3	3	2	4	2	2	3	3	3	1	3	3	2	3	3	3	2	3	3	2	3	3	3	3
1	1	19.9014	2	3	3	1	1	3	3	3	1	1	4	3	3	3	0	4	3	3	3	3	3	3	4	3	3	1	1	3	3	3	3	3	3	3	3	3	3	3	3	3	3	3	3	3	3	3	3
1	1	24.7788	2	1	1	1	1	3	3	1	1	2	1	3	3	3	3	1	1	3	1	3	2	1	1	3	3	1	1	3	3	1	3	3	1	3	3	1	3	2	2	1	4	1	3	1	1	3	3
1	1	25.7466	2	2	4	4	3	2	4	3	2	0	2	4	4	3	1	3	3	0	4	2	3	3	2	4	3	1	4	2	4	4	4	3	4	4	2	0	4	4	3	0	4	4	2	4	4	4	3
1	1	23.4605	2	3	3	3	3	2	3	3	1	0	3	3	2	4	3	4	3	1	4	3	3	4	3	3	3	1	3	1	1	3	4	3	3	3	3	1	3	3	3	3	4	1	3	3	3	3	2
1	1	19.9944	2	3	3	1	1	3	2	3	2	2	3	2	2	2	1	3	4	2	3	3	3	4	3	2	3	2	2	4	3	2	2	4	2	4	2	1	2	4	4	1	3	2	3	3	3	3	3
1	1	26.6142	2	3	3	3	3	3	3	4	2	1	3	3	3	2	3	3	3	1	3	3	3	3	1	3	3	1	3	3	3	3	3	3	3	3	3	3	3	3	2	2	1	2	3	3	3	3	1
1	1	21.3302	2	4	3	2	2	3	3	3	2	1	2	2	2	2	2	4	2	1	3	3	0	3	3	3	3	1	3	3	2	3	3	2	2	3	3	2	3	2	3	2	3	3	3	2	3	3	3
1	1	18.5848	2	3	3	3	1	3	2	3	2	1	3	3	3	4	2	3	3	2	3	3	3	3	3	3	3	2	3	4	3	2	4	3	1	3	1	3	3	3	3	3	1	3	3	3	3	2	3
1	1	24.1241	2	3	3	3	3	3	3	3	3	1	3	3	3	1	1	3	3	3	3	3	3	3	3	3	3	1	1	3	1	3	3	4	2	3	3	3	3	3	3	3	3	3	1	3	3	3	3
1	1	21.1903	2	4	3	2	3	3	3	4	3	2	3	3	1	3	3	3	3	2	3	3	3	3	3	3	4	1	3	3	1	2	3	4	2	3	3	3	3	3	3	2	3	3	3	1	3	3	3
1	1	20.7492	2	3	4	3	4	3	3	4	1	1	4	4	4	2	0	3	4	4	4	4	4	4	3	4	4	1	4	3	3	3	4	2	3	4	3	4	4	4	3	3	4	3	3	4	4	4	4
1	1	18.9936	2	3	3	3	4	2	3	3	2	2	3	3	3	2	2	4	3	3	2	3	3	4	4	3	3	0	4	3	1	3	3	3	1	3	1	4	3	3	4	2	3	3	4	3	3	3	3
1	1	23.7864	2	2	3	3	1	3	3	3	1	1	3	3	3	2	3	3	3	1	3	3	3	3	3	3	2	1	3	3	3	3	3	3	3	3	3	1	3	3	3	1	3	3	3	3	3	3	3
1	1	24.6853	2	4	3	4	0	2	3	3	3	1	3	4	2	1	4	4	4	0	3	4	4	4	4	4	3	1	2	4	4	4	3	2.91905	3	3	3	1	4	3	3	2	3	2	4	4	4	3	3
1	1	23.4236	2	4	3	4	0	4	4	4	0	0	3	4	4	4	4	4	4	0	3	4	3	3	3	4	4	0	4	3	4	3	4	4	4	4	4	0	4	3	3	1	3	0	4	4	3	4	3
1	1	20.2722	1	3	3	3	3	3	2	3	1	1	4	3	3	3	1	3	3	2	3	3	3	2	2	3	3	2	2	4	3	3	2	4	2	3	3	3	4	3	3	2	2	2	1	2	2	2	3
1	1	18.4402	1	3	1	2	1	1	3	3	3	1	4	3	3	2	3	3	3	1	4	4	4	3	4	4	3	1	3	2	2	3	3	4	2	3	3	3	4	3	3	3	3	4	4	4	4	4	4
1	1	22.9546	1	3	4	3	1	4	3	4	1	0	3	4	2	2	3	2	3	2	3	4	2	1	2	3	4	1	2	1	0	4	3	2	1	0	1	2	4	1	4	2	1	3	2.7343	3	4	0	2
1	1	20.8316	1	3	3	3	1	4	3	4	1	0	3.23684	3	3	4	4	3	3	0	4	4	4	4	3	0	4	0	3	4	0	4	4	3	4	3	4	0	3	4	0	0	4	4	4	3	3	4	4
1	1	26.2169	1	4	2	2	0	4	3	3	1	0	3	3	2	3	1	2	3	1	2	1	3	3	2	3	2	1	2	2	4	3	3	4	4	4	4	0	4	4	3	0	4	4	4	4	4	0	3
1	1	22.6418	1	3	3	3	1	2	2	1	1	1	1	3	2	3	3	1	3	1	4	2	2	4	2	1	2	1	3	2	3	2	1	1	3	3	2	0	4	4	2	2	4	4	2	1	1	4	4
1	1	22.087	1	1	1	1	0	2	2	1	1	1	4	1	3	3	3	3	2	1	3	3	1	1	3	3	1	1	1	1	3	1	3	1	4	3	3	1	1	3	2	1	1	1	3	2	1	1	2
1	1	21.4287	1	3	4	3	3	3	3	3	1	1	4	4	4	3	3	4	4	3	4	4	4	4	4	4	4	0	4	3	3	3	4	3	3	3	4	3	3	4	4	2	4	3	3	4	4	3	3
1	1	20.256	1	4	3	2	1	3	2	4	1	1	4	3	2	4	1	2	4	1	3	2	3	4	4	2	3	1	2	3	3	3	2	2	3	3	2	2	2	2	2	1	4	3	2	3	3	3	2
1	1	22.2995	1	3	3	2	1	3	3	2	3	2	4	3	3	3	2	2	3	2	3	3	3	3	3	3	3	1	3	2	2	3	3	3	2	2	3	3	2	3	3	2	3	3	3	3	3	3	3
1	1	27.5935	1	4	3	3	3	4	3	4	1	1	4	3	3	4	1	3	4	1	2	3	4	4	4	3	3	3	4	3	3	3	3	3	3	4	4	3	3	3	3	1	4	4	4	3	4	4	4
1	1	21.3746	1	3	3	4	2	1	3	3	2	3	3	3	1	3	2	3	3	3	3	2	2	3	1	3	3	1	1	2	3	3	3	3	3	3	3	2	2	3	4	3	3	3	2	3	3	3	0
1	1	21.471	1	4	4	3	0	3	3	3	4	1	4	1	4	4	2	3	4	3	4	2	3	3	4	1	3	0	3	3	4	3	3	3	1	1	3	1	2	3	3	4	4	4	4	1	3	3	3
1	1	25.7482	1	3	3	1	2	2	3	3	2	2	3	3	3	3	3	2	4	2	2	3	3	4	2	3	3	1	3	3	3	1	3	2	2	3	2	2	2	3	3	1	2	2	4	3	2	2	1
1	1	25.2795	1	3	3	3	1	3	3	4	1	2	4	4	4	3	2	2	3	1	3	3	3	3	3	3	3	2	4	3	2	4	3	3	1	3	3	2	4	3	3	1	3	3	4	4	3	3	3
1	2	21.5483	1	2	3	3	2	3	3	3	2	1	3	4	0	3	2	4	3	2	3	2	2	2	3	3	2	2	3	3	2	2	3	4	2	3	3	2	2	2	3	2	3	4	1	2	2	4	3
1	2	24.0194	1	3	3	2	3	1	3	3	2	1	4	3	2	2	3	3	3	0	4	3	3	4	3	3	3	2	3	1	1	4	3	2	3	3	2	3	3	3	1	1	3	3	2	3	3	3	3
1	2	19.9075	1	4	4	3	2	2	2	3	2	2	3	4	4	3	2	4	4	3	3	4	3	4	3	4	3	1	2	2	1	3	3	3	2	3	3	2	3	3	4	3	3	2	2	3	4	3	4
1	2	25.697	1	3	3	2	2	2	3	3	1	1	4	2	2	3	2	3	3	3	3	4	3	3	4	3	3	1	4	3	1	3	3	4	3	3	3	2	3	2	3	2	2	3	3	3	3	3	3
1	2	22.47	1	3	0	1	1	1	1	2	1	2	3	2	2	0	0	3	0	1	2	3	1	1	0	3	1	1	1	2	3	2	2	2	2	2	3	1	2	2	2	1	2	1	3	2	2	1	2
1	2	25.2218	1	1	2	1	0	2	2	1	2	3	3	0	0	1	4	1	1	0	1	1	1	0	1	1	1	2	2	3	1	1	1	0	1	1	3	1	3	2	2	2	2	0	1	1	1	1	1
1	2	20.8808	1	4	4	1	3	3	4	4	1	0	4	4	4	3	3	4	4	0	4	3	4	4	4	3	4	0	4	4	1	4	4	4	4	4	4	3	4	4	4	2	4	4	1	4	4	4	4
1	2	24.5188	1	3	3	3	2	3	2	4	1	3	4	4	4	3	2	3	3	0	3	3	4	3	3	4	2	2	2	1	3	3	3	2	1	3	3	2	2	3	2	4	4	3	3	3	3	3	1
1	2	23.0283	1	3	3	1	1	1	2	3	2	1	2	4	1	2	1	4	3	1	2	4	1	3	3	3	2	3	4	4	3	1	3	3	4	4	4	0	4	1	4	1	1	3	4	4	3	3	4
1	2	23.6292	1	4	4	3	2	3	3	3	3	1	3	3	3	3	1	3	3	1	3	4	4	4	4	4	4	1	3	3	1	3	3	3	1	3	3	3	3	3	3	3	3	3	3	3	3	3	4
1	2	24.695	1	3	3	3	1	3	3	3	1	1	3	3	3	3	3	3	3	1	3	3	3	3	3	3	3	1	3	3	3	3	3	3	3	3	3	1	3	3	3	1	3	3	3	3	3	3	3
1	2	26.4025	2	4	4	2	1	2.61017	2	4	2	0	4	3	4	4	0	3	4	4	4	4	4	4	4	3	4	0	2	4	4	4	4	4	4	4	4	3	4	4	4	4	4	4	3	4	4	4	2
1	2	21.7823	2	3	2	3	1	3	2	4	0	2	0	2	3	2	2	4	4	1	4	3	3	3	4	2	1	2	0	2	2	2	2	3	3	4	2	3	2	2	3	2	1	3	2	3	3	3	3
1	2	23.9485	2	3	2	3	1	3	2	4	0	2	1	2	3	2	2	4	4	1	4	3	3	3	4	2	1	2	0	1	0	2	2	3	3	4	2	3	2	2	3	2	1	3	0	2	3	4	3
1	2	23.6565	2	4	4	3	3	3	3	4	4	0	3	4	3	3	1	4	4	3	4	3	4	3	4	4	3	1	2	3	4	3	3	3	4	4	4	3	4	4	4	3	3	3	3	4	4	3	3
1	2	24.3115	2	1	3	3	3	4	2	3	2	3	4	3	3	2	1	4	3	1	3	4	3	2	3	3	3	2	4	3	1	2	2	2	4	3	4	3	3	2	3	2	3	3	3	4	3	2	3
1	2	20.9647	2	1	4	3	3	2	3	0	0	0	4	4	3	3	0	3	4	1	4	1	4	4	4	4	4	1	3	4	4	3	4	3	3	3	4	3	3	3	3	3	3	3	2	3	4	3	3
1	2	25.1484	2	3	3	3	1	4	3	3	2	1	4	3	3	3	1	4	4	3	1	4	4	4	3	4	4	1	4	4	3	3	4	4	3	4	4	3	4	3	3	1	3	4	3	4	4	4	3
1	2	20.4586	2	4	2	2	2	1	1	4	2	2	4	1	1	2	3	1	3	0	1	2	3	4	3	1	3	2	3	4	4	1	3	4	1	2	2	2	3	3	3	0	3	3	3	2	3	1	4
1	2	24.7155	2	4	3	2	3	2	2	2	2	1	4	3	1	2	1	4	4	1	3	4	3	3	4	2	3	2	3	3	3	3	3	3	2	3	3	3	3	3	3	1	3	3	2	3	3	2	4
1	2	25.8284	2	3	3	3	1	3	3	3	2	1	4	3	3	2	1	3	4	0	3	3	4	4	4	3	3	1	4	4	3	3	3	3	1	3	3	1	3	3	3	1	3	3	3	3	4	4	3
1	2	20.5283	2	3	2	2	2	1	3	2	2	0	4	3	0	2	1	4	3	3	2	2	3	4	3	2	0	1	1	3	4	4	0	3	3	3	2	1	4	1	3	1	4	1	3	3	3	0	2
1	2	27.5382	2	3	2	2	3	2	1	2	2	0	3	0	2	2	2	3	3	3	1	3	3	2	4	3	1	2	4	3	1	3	3	3	2	3	3	2	3	1	3	1	2	1	3	3	3	1	4
1	2	21.1927	2	4	4	3	3	4	3	3	2	1	4	3	3	3	1	3	4	0	4	4	3	4	4	3	4	2	4	3	1	3	3	3	3	4	3	1	4	3	4	3	3	3	2	3	4	3	4
1	2	23.3258	2	4	2	3	0	2	1	3	2	2	2	3	4	3	2	3	3	2	1	3	2	2	2	2	3	1	2	3	3	2	2	3	2	4	4	0	4	2	3	2	4	3	3	1	3	4	4
1	2	20.208	2	3	3	3	1	3	3	4	3	2	4	3	4	3	3	3	4	1	2	3	4	4	3	3	4	1	3	3	4	2	4	2	1	3	4	3	3	2	3	2	3	4	2	3	4	4	3
1	2	20.7581	2	3	3	2	1	3	3	3	1	1	3	2	2	2	3	4	3	2	3	3	3	3	2	2	4	1	3	3	3	4	2	3	3	2	4	1	3	3	2	2	2	3	2	2	2	3	3
1	2	19.0995	2	3	3	3	2	3	3	3	1	1	4	3	3	3	1	4	3	2	4	3	3	3	4	3	3	1	3	3	2	3	4	4	3	4	3	2	3	4	3	2	3	3	3	3	3	3	3
1	2	22.2536	2	3	3	3	2	3	3	3	1	1	4	3	3	3	1	4	3	2	4	3	3	3	4	3	3	1	3	3	2	3	4	4	3	4	3	2	3	4	3	2	3	3	3	3	3	3	3
1	2	24.7699	2	3	2	4	3	1	2	2	4	3	4	2	4	2	2	2	4	1	2	3	3	3	4	2	4	0	4	3	4	2	1	4	1	3	1	2	3	2	3	3	2	4	3	1	3	3	1
1	2	19.4315	2	3	4	4	0	4	3	3	3	0	4	4	2	3	4	1	4	3	4	4	4	3	1	1	4	0	4	3	3	3	4	3	4	1	1	3	4	4	4	1	1	4	4	1	3	4	3
1	2	25.6693	2	4	4	2	2	4	3	4	2	1	3	3	3	3	1	3	4	1	2	3	4	4	4	3	4	2	4	3	3	2	3	3	3	4	3	2	4	3	3	2	3	3	3	4	4	3	3
1	2	24.1958	2	4	4	4	3	3	3	3	1	1	3	3	4	3	4	4	3	0	3	4	3	4	3	4	3	0	3	2	3	4	4	3	4	4	0	3	4	4	3	0	4	3	4	0	4	3	3
1	2	21.1876	2	3	3	3	1	3	3	3	0	1	3	4	3	3	1	3	4	0	4	3	4	4	3	3	4	0	4	3	3	3	3	3	3	3	3	1	3	3	3	3	3	4	3	3	3	4	3
1	2	23.4168	2	3	2	2	2	3	3	3	2	2	4	2	2	3	2	1	3	1	3	3	4	4	3	3	3	3	4	3	3	3	3	0	3	3	2	2	3	2	2	4	4	3	3	3	3	3	3
1	2	20.7141	2	3	2	1	2	2	3	3	2	1	3	3	3	3	2	2	4	1	3	2	4	3	2	2	3	1	3	3	2	3	3	3	3	2	4	1	3	3	3	2	2	3	3	3	3	3	4
1	2	23.1162	2	3	3	1	1	1	2	3	2	1	2	4	1	2	1	4	3	1	2	4	1	3	3	3	2	3	4	4	3	1	3	3	4	4	4	0	4	1	4	1	1	3	4	4	3	3	4
1	2	23.4673	2	3	4	4	2	2	2	3	3	1	3	4	4	3	2	4	3	3	3	4	3	2	4	2	3	1	2	2	3	4	4	2	4	3	4	1	4	3	3	0	4	3	3	2	4	3	2
1	2	24.2853	2	3	3	3	2	2	3	3	2	2	3	3	3	3	2	2	3	3	2	2	2	2	2	2	3	2	2	2	2	2	2	2	2	2	2	2	2	2	2	2	2	2	2	2	2	2	2
1	2	26.5385	2	1	3	2	3	2	3	3	1.73039	3	3	1	1	2	1	4	4	0	3	4	3	3	3	2	2	2	1	3	3	1	3	2	3	2	3	2	3	3	3	2	3	3	2	3	2	3	2
1	2	26.3788	2	3	4	1	1	2.61017	1	3	2	1	4	3	1	3	2	2	3	2	2	3	3	2	4	2	3	2	3	2	2	3	3	4	3	3	3	2	2	3	2	2	3	3	2	3	2	1	2
1	2	24.133	2	3	3	2	2	3	2	3	2	1	3	3	1	1	1	3	2	2	1	4	3	1	1	3	2	2	1	2	3	2	2	2	3	0	3	3	1	3	2	1	3	2	3	3	2	3	3
1	2	20.8604	2	3.11933	4	4	0	4	4	4	0	0	4	4	4	3	3	3	3	1	4	4	4	4	4	3	4	1	3	3	3	3	4	3	3	3	4	1	3	3	4	1	4	3	4	3	4	3	4
1	2	24.0648	2	4	0	2	2	0	3	4	3	0	4	4	0	4	1	0	4	0	1	4	2	4	3	2	1	1.28814	2.59809	4	4	0	4	4	4	4	4	0	4	2	2	0	0	2	3	1	1	4	4
1	2	22.2075	2	3	3	3	3	3	3	3	1	1	3	3	3	3	2.11779	3	3	3	3	3	3	3	3	3	3	1	3	3	3	3	3	3	1	3	3	3	3	3	3	3	2	3	2	4	3	2	3
1	2	22.2027	2	3	3	3	3	3	3	3	1	1	3	3	3	3	2.11779	3	3	3	3	3	3	3	3	3	3	1	3	3	3	3	3	3	1	3	3	3	3	3	3	3	2	3	2	4	3	2	3
1	2	25.7199	2	3	3	3	1	3	3	3	1	1	3	3	3	3	3	3	3	1	3	3	3	3	3	3	3	1	3	3	3	3	3	3	3	3	3	1	3	3	3	1	3	3	3	3	3	3	3
1	2	17.9673	2	4	4	4	0	4	4	4	0	0	4	4	4	4	4	4	4	0	4	4	4	4	4	4	4	0	4	4	4	4	4	4	4	4	4	0	4	4	4	0	4	4	4	4	4	4	4
1	2	24.7007	2	3	3	3	1	3	3	3	1	1	3	0	3	3	3	3	3	1	3	3	3	3	3	3	3	1	3	3	3	3	3	3	3	3	3	1	3	3	3	1	3	3	3	3	3	3	3
1	2	19.5706	2	3	3	1	3	3	3	3	1	1	4	3	4	2	3	3	3	3	3	3	3	3	3	3	3	1	3	3	2	2	3	3	3	3	3	2	3	3	3	2	3	3	3	3	3	3	3
1	2	21.2492	2	3	3	3	1	3	1	3	1	1	3	1	1	1	3	1	1	3	1	1	1	1	1	3	3	3	1	3	1	1	1	3	1	2	2.81948	1	1	1	1	1	3	1	1	3	1	3	1
1	2	24.6476	2	2	3	1	1	2	2	3	1	2	0	0	3	2	3	3	2	2	2	3	3	1	2.95476	3	2	2	2	2	3	2	2	2	1	3	3	3	2	3	3	2	3	2	2	3	2	3	3
1	2	24.7576	2	3	1	3	3	3	3	3	0	1	4	4	0	2	4	2	4	4	0	0	3	0	3	3	3	1	3	3	1	3	0	0	0	3	3	0	3	4	3	4	3	3	3	3	3	3	3
1	2	24.213	2	3	4	2	1	3	3	2	2	2	3	3	3	3	2	3	3	1	3	4	4	3	4	4	3	2	3	3	4	1	3	3	3	4	4	1	3	4	4	2	4	4	4	4	3	3	4
1	2	23.6206	2	3.11933	4	3	1	3	2	3	2	2	3	1	3	3	1	1	3	0	3	3	4	3	3	1	3	1	3	3	4	2	3	4	3	1	3	0	3	2	1	1	3	3	4	3	2	3	2.88249
1	2	20.2761	2	3	4	0	1	2.61017	2.57039	3	1.73039	0	4	4	3	1	1	3	3	3	3	2	3	3	3	4	3	0	4	3	3	2.6342	2	3	2.50597	3	3	3	3	4	4	1	4	3	4	3	3	4	4
1	2	23.2158	2	4	4	1	2	3	4	4	2	2	4	4	3	3	3	4	3	0	4	4	4	4	4	4	3	0	0	3	0	4	3	4	1	4	4	3	4	4	4	3	4	2	4	4	4	4	4
1	2	23.11	2	3	3	3	3	2	2	3	2	2	4	3	3	3	1	4	4	0	3	4	3	4	4	4	4	1	2	3	2	2	3	2	2	3	2	3	3	3	3	3	2	3	2	3	3	2	3
1	2	29.1835	2	3	3	3	3	2	2	3	2	1	3	2	3	1	2.11779	4	3	2	3	4	3	4	3	3	3	2	3	3	3	3	3	3	3	3	3	1	4	3	3	3	2	3	2	3	3	2	3
1	2	25.0336	2	3	3	1	2	3	3	4	2	1	4	3	4	2	4	3	4	1	3	3	4	2	4	3	3	1	2	3	2	3	4	3	3	3	3	0	3	3	4	1	4	3	4	3	2	3	3
1	2	23.5879	2	3	3	2	2	2	1	3	2	0	3	3	3	2	2	3	3	2	3	3	2	3	3	2	2	2	1	3	4	3	3	2	4	3	2	3	3	3	2	2	3	3	1	3	2	2	3
1	2	23.9281	2	3	3	0	2	1	2	2	1	1	3	3	3	3	1	2	2	3	2	3	3	3	3	3	3	1	3	3	3	3	3	3	2	2	1	3	3	3	3	1	3	3	3	3	3	3	3
1	2	21.9568	2	4	3	3	0	3	2	3	1	2	4	4	3	4	3	4	4	0	3	3	3	4	3	4	3	1	4	4	3	4	3	4	4	3	4	1	4	4	4	1	4	4	4	4	4	4	4
1	2	23.6595	2	3	3	2	0	3	2	1	4	0	3	2	1	2	2	3	4	3	4	3	2	1	2	3	4	3	2	3	2	2	2	3	4	3	3	0	4	2	0	0	2	4	2	1	4	2	4
1	2	24.4653	2	3	3	2.35012	1	1	2.57039	1	1.73039	1.26277	4	1	1	1	1	3	1	0	3	3	2	3	2	1	3	1.28814	3	1	1	2	3	3	1	3	3	3	3	3	2.85337	2	3	2	2	3	3	4	3
1	2	19.0104	2	3	3	1	3	3	3	1	3	1	3	3	3	2	1	2	3	4	3	2	3	2	3	3	3	1	3	3	2	2	2	2	2	3	3	2	3	2	2	3	2	3	3	3	3	3	3
1	2	22.759	2	3	3	1	2	1	3	2	2	2	4	4	4	3	2	4	4	1	4	3	3	3	3	3	3	2	3	3	2	1	3	3	1	3	3	4	4	3	3	4	3	3	1	2	2	3	3
1	2	24.326	2	0	4	4	0	4	0	4	0	0	4	3	4	4	1	4	4	2	4	4	4	4	4	4	4	1	3	3	2	3	4	4	3	3	3	2	3	4	3	1	3	3	2	3	3	3	3
1	2	22.7513	2	4	4	3	3	3	2	2	2	2	2	2	2	2	2	2	2	2	3	2	3	3	3	3	3	2	2	3	2	3	3	2	2	3	3	3	3	4	3	1	3	3	2	3	3	3	3
1	2	22.9284	2	3	3	3	1	2.61017	3	3	1	0	3	3	3	3	3	4	4	1	4	3	4	4	4	4	3	1	3	3	3	3	3	3	3	3	3	1	3	3	3	1	3	3	3	3	3	3	3
1	2	18.4426	2	3	3	3	1	3	2	2	2	1	3	3	3	3	2	3	2	2	3	4	3.04317	4	3	4	4	2	4	2	4	4	3	4	2	3	3	0	2	3	4	1	2	3	3	3	3	3	4
1	2	24.7634	2	3	3	1	3	3	3	3	1	1	3	3	2	3	2	3	3	3	3	3	3	4	3	3	3	1	3	3	2	3	3	3	2	3	3	2	3	3	3	2	3	3	3	3	3	3	3
1	2	22.4639	2	3	3	1	3	2	2.57039	2	3	1	4	3	3	2.62651	3	3	3	1	3	4	4	4	4	4	4	1	3	3	3	3	3	1	3	3	1	1	3	3	3	3	3	3	3	3	3	3	4
1	2	23.5935	2	4	4	2	1	2	1	3	2	2	3	4	2	3	2	1	3	4	3	4	4	3	4	4	4	1	3	2	4	2	3	3	2	3	1	2	1	2	3	2	2	3	1	3	4	3	2
1	2	25.4077	2	3.11933	3	3	1	2	2	3	1	1	3	3	3	3	3	3	3	2	2	3	3	3	3	3	2	1	3	3	3	3	3	3	2	3	3	2	3	3	2	1	2	3	3	3	2	3	3
1	2	23.8116	2	2	3	2	3	2	2	3	1	2	3	2	3	2	3	2	3	2	1	1	1	1	1	1	1	3	1	1	1	1	1	1	1	1	1	3	1	3	2	1	2	1	3	1	2	1	3
1	2	26.0705	2	3	4	3	1	3	2	3	2	2	4	1	1	2	0	3	0	1	3	2	3	4	3	3	2	3	1	3	4	3	2	3	3	2	3	2	4	0	2	1	3	4	3	3	2	2	3
1	2	23.593	2	4	2	3	3	3	3	3	0	0	1	4	4	1	3	2	2	1	2	4	1	3	1	3	2.99518	2	3	3	4	1	3	1	3	1	2	1	1	1	4	2	1	3	4	2	4	1	4
1	2	22.1987	2	4	4	1	4	4	1	4	0	2	4	4	0	2.62651	0	4	4	0	4	1	2	4	4	2	4	0	4	4	4	0	4	4	4	4	4	2	4	4	2	2	4	0	4	4	4	4	4
1	2	22.504	2	3	3	3	1	3	4	3	1	1	4	3	3	3	3	3	3	0	4	4	4	3	2	3	3	1	3	3	3	3	3	3	3	3	3	2	3	3	3	2	3	3	3	3	3	3	3
1	2	21.4467	2	2	3	1	3	3	0	3	3	1	3	3	0	1	2	4	3	1	2	3	3	2	1	3	3	3	1	2	2	3	1	3	2	3	3	1	4	3	2	3	3	2	3	0	3	3	3
1	2	24.2023	2	3	3	4	1	3	3	3	3	1	3	3	4	3	1	2	4	4	4	3	4	4	3	4	4	0	3	3	4	4	4	3	1	4	4	3	4	3	3	3	4	3	3	4	4	3	4
1	2	28.8267	2	2	4	1	0	3	3	3	1	0	3	3	3	3	4	1	3	0	2	1	4	4	3	1	3	1	3	3	3	2	2	3	3	3	1	1	2	3	3	0	4	3	4	1	3	3	1
1	2	23.7427	2	3	2	3	3	3	3	3	2	1	4	3	3	3	1	2	3	3	3	1	3	2	3	3	3	1	3	3	3	2	3	3	2	3	4	2	3	2	3	2	1	3	0	3	2	3	3
1	2	22.6949	2	4	0	0	0	0	2	4	2	2	3	0	0	1	0	1	4	0	2	0	1	4	1	0	4	0	3	0	0	1	0	0	1	2	1	1	1	1	1	1	0	0	0	2	4	1	1
1	2	24.3926	2	2	3	3	3	3	1	4	3	2	4	3	3	4	1	3	2	3	3	3	3	3	3	3	3	2	4	4	2	2	2	3	2	2	2	3	4	3	3	2	3	3	3	3	3	3	3
1	2	28.9757	2	3	3	3	1	3	3	3	1	1	4	3	2	3	3	4	4	1	3	3	4	3	3	2	3	2	3	3	1	3	3	3	2	3	3	1	2	4	3	2	4	3	3	4	3	3	3
1	2	29.1258	2	3	2	2	2	3	3	3	1	1	3	2	3	3	3	3	4	0	2	3	4	4	2	3	4	1	1	1	4	2	1	2	3	2	1	2	2	2	2	0	2	3	4	2	3	2	3
1	2	23.5749	2	3	3	2	1	2	2	3	3	2	3	2	1	2	2	3	3	1	3	3	4	4	3	3	4	2	1	1	3	3	3	2	1	3	2	3	3	1	2	1	2	3	1	3	3	3	3
1	2	23.1724	2	3	3	1	3	2	3	4	1	3	3	3	3	3	2	3	3	2	3	3	3	4	3	3	4	1	3	3	3	1	3	3	1	3	4	1	3	3	4	3	3	4	3	4	4	4	3
1	2	23.9733	2	3	3	3	3	3	3	3	3	1	3	3	3	1	1	3	3	3	3	3	3	3	3	3	3	1	1	3	1	3	3	4	2	3	3	3	3	3	3	3	3	3	1	3	3	3	3
1	2	22.3607	2	3	3	2	3	3	3	3	2	1	3	3	3	3	3	3	3	1	3	3	3	3	3	3	3	1	3	3	3	2	3	3	2	3	3	3	3	3	3	3	4	3	2	3	3	3	3
1	2	22.8146	2	2	4	4	1	2	2	4	1.73039	1.26277	3	4	4	4	1	4	4	0	4	3	4	2	3	4	2	1.28814	2	2	3	4	3	2	2.50597	3	4	2	4	2.86603	2.85337	1.75598	2.8119	4	2.7343	3	4	4	2.88249
1	2	23.0235	2	3	3	1	0	3	2	4	1	1	3	3	3	2	2	3	3	4	3	3	4	3	4	2	3	0	4	3	1	3	4	3	3	4	3	1	4	2.86603	3	1.75598	4	3	3	2	3	3	4
1	2	26.1996	2	3	3	1	2	2	1	1	2	2	4	3	3	3	1	4	3	1	1	4	3	2	3	3	3	1	3	3	0	1	0	3	1	3	3	3	3	3	3	3	3	2	3	3	3	3	3
1	2	21.0919	2	3	3	1	2	3	3	3	1	1	4	3	3	3	3	3	3	2	3	3	3	3	3	3	3	1	2	3	1	3	3	4	3	3	3	3	3	3	3	3	3	3	2	3	3	3	2
1	2	16.8584	2	3	3	3	2	3	2	3	1	2	3	2	3	3	1	3	3	2	3	2	3	3	2	3	2	1	2	3	2	3	2	3	3	3	2	1	3	3	2	1	3	1	3	2	3	2	3
1	2	21.0116	2	3	3	2	1	3	1	3	1	1	4	3	4	3	1	3	2	0	1	4	3	3	3	3	3	1.28814	3	4	1	0	4	4	0	4	4	4	2	3	2	3	2	2	2	3	2	3	3
1	2	23.202	2	3	3	2	0	3	1	3	2	2	0	1	0	0	4	3	2	2	2	3	3	0	0	2	1	2	1	1	2	2	3	2	3	3	3	2	0	1	1	1	3	1	1	1	1	1	0
1	2	22.7707	2	3	4	2	1	2	2	3	3	2	4	2	3	3	1	3	1	3	3	3	3	3	3	3	4	2	3	1	2	2	3	2	3	2	3	3	3	4	2	1	2	2	3	2	3	2	3
1	2	25.7484	2	3	3	3	0	3	4	3	0	0	3	4	3	4	3	4	3	0	3	3	3	4	4	4	4	0	3	3	3	4	4	4	3	3	3	0	4	3	3	0	4	3	4	3	3	3	3
1	2	25.9564	2	3	4	2	2	4	3	4	1	1	2	1	3	4	3	2	4	1	4	3	2	4	4	3	2	1	4	3	2	4	4	4	3	1	2	1	4	3	4	2	3	4	3	2	4	3	1
1	2	23.5046	2	4	4	4	1	3	2.57039	3	1.73039	1	0	2.83373	0	0	1	2	3	2	3	2	3.04317	3	2	2	2.99518	1	3	1	1	3	3	1	3	1	3	3	1	2	3	1	1	2	2	3	3	3	2
1	2	22.9719	2	4	4	2	2	3	2	1	2	2	2	1	1	2.62651	4	4	3	2	4	3	3	3	2	2	2	2	0	2	1	4	4	2	2	2	1	1	4	4	4	1	3	2	4	3	3	4	4
1	2	21.6224	2	2	3	2	3	2	2	3	3	1	3	3	3	3	1	4	3	0	3	4	2	2	3	3	3	3	2	1	1	2	3	1	3	3	3	3	3	3	2	0	2	2	2.7343	4	4	2	3
2	1	20.2339	1	4	4	4	2	2	4	4	0	0	4	4	4	4	4	4	2	0	4	4	4	4	4	4	4	0	4	4	4	4	4	4	4	4	4	0	4	4	4	0	4	4	4	4	4	4	4
2	1	23.7557	1	4	3	2	2	3	3	4	2	2	3	4	4	3	1	1	3	2	3	3	4	2	4	3	3	2	3	3	3	2	3	4	3	4	4	3	3	2	3	2	2	3	2	3	3	3	3
2	1	22.581	1	2	4	2	3	3	4	1	3	3	3	2	3	3	2	3	2	1	2	2	3	2	1	1	1	1	1	2	3	1	1	2	3	3	3	1	1	1	1	1	2	1	0	4	4	3	2
2	1	25.0964	1	4	4	2	3	1	0	4	0	0	3	4	4	4	3	3	4	0	4	3	4	4	4	4	4	0	4	1	1	1	4	4	4	4	4	3	1	4	4	0	4	4	4	4	4	4	4
2	1	22.8135	1	4	4	4	4	3	2	3	3	3	4	3	3	1	3	3	3	3	3	3	3	3	4	4	4	3	4	3	2	3	4	4	2	3	3	3	3	3	3	2	3	3	3	4	4	4	4
2	1	22.2397	1	4	4	4	4	3	2	3	3	3	4	3	3	1	3	3	3	3	3	3	3	3	4	4	4	3	4	3	2	3	4	4	2	3	3	3	3	3	3	2	3	3	3	4	4	4	4
2	1	21.2631	1	3	3	2	3	2	3	3	3	3	3	3	3	2	3	3	3	3	3	3	3	3	3	3	3	1	3	3	3	4	4	3	1	3	4	3	3	3	3	3	3	3	3	3	3	3	2
2	1	15.6664	1	3	3	3	1	2	2	3	2	1	3	2	3	3	1	1	3	2	3	3	3	3	3	3	3	2	3	3	1	3	1	3	1	2	3	2	1	3	3	2	2	3	2	3	3	3	3
2	1	26.6931	1	4	4	3	1	2	2	4	1.73039	2	2	4	2.56802	4	4	2	4	3	2	4	2	4	1	4	2.99518	0	4	3	4	4	4	4	4	3	2	1	1	4	3	1	4	4	3	2.77885	2	4	2
2	1	18.5679	1	3	3	2	3	2	2	3	2	2	4	3	3	3	1	3	4	3	3	3	3	3	3	3	3	2	3	3	1	3	3	3	1	3	3	3	3	3	3	3	4	4	4	4	4	4	4
2	1	26.5868	1	3	3	1	3	2	3	3	1	2	1	1	0	3	1	1	3	4	2	1	2	2	1	0	3	1	2	2	1	1	1	2	4	1	1	4	0	3	2	1	2	3	3	2	1	2	2
2	1	22.5588	1	3	0	2	2	2	0	3	4	1	2	2	2	2	0	0	3	1	0	0	3	3	1	2	2	2	0	0	4	0	2	3	0	2	2	2	2	0	2	1	1	1	3	2	3	2	3
2	1	20.5765	1	3	3	3	2	3	3	3	2	2	3	3	1	3	1	3	3	3	3	3	3	3	3	2	3	1	2	2	1	3	2	3	2	3	3	2	3	3	3	3	2	3	1	3	3	2	3
2	1	26.3165	1	3	2	1	1	3	3	3	1	1	4	1	1	3	3	1	4	3	4	3	3	3	4	3	3	1	4	4	4	3	3	4	1	3	3	3	3	3	4	3	3	3	3	3	4	3	3
2	1	26.8962	1	3	2	2	2	3	1	2	3	2	3	3	1	2	2	4	1	3	3	3	2	1	2	3	1	1	2	2	1	1	3	4	1	3	3	2	2	3	3	3	2	3	3	2	2	3	3
2	1	22.5917	1	3	3	3	3	3	3	3	2	1	3	3	3	2	1	3	4	2	3	3	3	4	3	2	3	1	3	2	2	3	4	3	2	3	3	2	3	3	2	2	3	3	2	3	3	3	3
2	1	19.0888	1	3	3	2	3	3	2	4	1	1	4	3	2	2	3	4	3	1	3	4	3	2	2	3	3	1	3	3	2	3	3	2	2	2	3	2	3	2	3	2	2	2	2	2	3	2	2
2	1	23.6998	1	4	4	4	0	4	3	2	1	1	3	1	1	3	3	4	4	0	3	3	3	4	4	4	4	1	3	3	4	4	2	2	4	4	3	1	3	4	3	1	3	3	4	3	3	3	4
2	1	21.6226	1	4	4	4	0	4	3	2	1	1	3	1	1	3	3	4	4	0	3	3	3	4	4	4	4	1	3	3	4	4	2	2	4	4	3	1	3	4	3	1	3	3	4	3	3	3	4
2	1	23.7051	1	3	3	0	1	2.61017	1	1	3	3	4	3	1	1	1	1	1	0	3	3	3	0	1	3	3	1.28814	1	1	1	1	3	3	3	3	3	3	4	3	3	0	0	1	4	0	1	2.88544	1
2	1	24.8956	1	4	3	0	1	2	4	4	2	1	4	1	2	2	3	4	4	0	4	4	3	3	2	1	3	1	1	3	4	3	0	3	2	3	3	1	3	1	3	1	2	3	3	3	4	4	3
2	1	22.0663	1	3	3	2	2	0	2	2	2	2	4	3	3	2	2	3	3	4	3	3	2	3	4	3	3	2	4	3	3	2	3	4	2	3	1	4	3	1	3	2	2	4	2	3	3	3	2
2	1	24.9585	1	3	4	2	3	2	4	3	2	2	4	3	1	2	3	3	3	2	3	3	3	4	3	1	4	1	3	3	3	3	2	3	2	3	3	3	1	1	2	1	1	4	1	3	1	4	3
2	1	22.954	1	2	2	2	2	2	3	3	2	2	2	2	2	3	2	3	3	2	2	3	2	2	3	2	3	1	3	2	2	2	2	2	2	2	2	2	2	2	2	2	2	2	2	2	2	2	3
2	1	25.6889	1	4	3	1	1	3	3	3	1	1	2	2	3	3	1	2	3	4	3	0	3	3	2	1	2	1	2	1	0	3	2	3	3	2	2	1	3	2	2	1	2	2	3	1	2	2	0
2	1	24.1309	1	3	3	1	0	1	2	1	2	3	3	3	3	3	0	2	1	2	3	1	3	1	3	3	3	2	2	1	1	2	3	3	1	3	3	3	2	3	1	3	4	1	3	1	1	3	3
2	1	21.8235	1	3	3	3	3	3	2	3	1	1	3	3	3	2	1	4	3	3	3	3	3	4	3	3	4	1	3	3	3	2	3	3	2	3	3	3	3	3	2	3	3	4	3	3	4	3	3
2	1	23.6986	1	3	1	2	0	1	3	3	2	2	4	3	3	2	1	3	3	3	4	4	4	4	4	3	3	3	2	1	3	3	4	4	3	2	2	4	1	3	3	4	4	3	4	3	3	3	1
2	1	24.407	1	4	4	3	2	3	4	4	0	1	4	3	4	3	2	3	4	2	4	3	4	4	4	3	4	0	4	4	1	4	3	4	1	3	3	2	3	4	4	1	3	4	3	3	4	4	3
2	1	23.3216	1	3	3	3	3	3	3	3	2	2	3	3	3	3	1	3	3	3	3	3	3	3	3	3	3	1	3	3	4	3	3	3	3	3	1	1	3	3	3	1	3	4	3	3	3	3	3
2	1	19.7259	2	2	4	3	3	3	3	2	3	1	4	3	2	3	1	3	3	3	3	3	3	2	3	3	3	1	3	4	1	3	3	4	3	2	3	2	2	4	3	2	3	3	2	3	3	3	3
2	1	19.1779	2	3	3	1	2	2	3	3	2	1	3	4	3	3	2	3	3	2	3	3	3	3	4	4	4	0	4	4	3	3	3	2	1	3	3	1	3	3	3	3	3	3	3	3	3	4	3
2	1	21.719	2	4	3	4	1	4	3	4	0	1	4	4	3	4	3	4	3	0	4	3	4	3	4	3	4	0	4	4	3	4	3	4	3	4	3	0	3	4	3	1	4	4	3	4	3	4	3
2	1	25.754	2	4	3	1	0	2	2.57039	4	0	1	4	3	4	4	4	4	3	0	4	4	4	4	4	3	3	1	4	4	4	3	4	3	4	3	4	0	3	4	3	1	3	4	4	3	4	4	4
2	1	20.1531	2	4	3	4	0	4	3	4	2	0	4	4	0	4	4	4	4	0	3	3	4	2	1	4	4	0	3	4	2	4	4	4	4	1	4	0	4	4	3	0	3	4	4	4	4	3	2
2	1	21.5924	2	3	4	3	0	3	3	3	1	0	3	3	3	3	3	3	3	0	3	3	4	3	4	4	4	1	4	4	4	3	3	4	3	4	4	0	4	3	3	0	3	4	3	4	3	4	3
2	1	22.2252	2	2	3	1	1	1	1	1	3	1	3	1	1	1	3	3	1	1	1	1	1	1	3	3	1	1	3	1	1	3	1	1	3	1	3	1	2	4	2	3	4	3	1	3	1	1	1
2	1	20.964	2	3	3	1	3	2	2	3	1	1	3	3	3	1	2	3	3	2	4	3	3	4	4	3	3	1	3	4	3	3	4	3	3	4	4	1	4	3	3	3	3	4	1	3	3	3	3
2	1	27.7716	2	3	3	1	3	2	2	3	1	1	3	3	3	1	2	3	3	2	4	3	3	4	4	3	3	1	3	4	3	3	4	3	3	4	4	1	4	3	3	3	3	4	1	3	3	3	3
2	1	22.294	2	3	4	4	3	3	3	3	1	1	4	4	4	4	1	4	3	1	3	4	3	4	4	3	4	1	3	3	1	3	3	3	3	4	4	2	3	3	3	2	3	4	4	4	4	2	3
2	1	19.7597	2	3	4	4	3	3	3	3	1	1	4	4	4	4	1	4	3	1	3	4	3	4	4	3	4	1	3	3	0	3	3	3	3	4	4	2	3	3	3	2	3	4	4	4	4	3	3
2	1	23.9177	2	4	3	3	3	3	3	4	0	0	4	2	4	3	1	4	4	3	1	3	4	4	3	1	4	2	3	4	4	3	3	4	3	2	3	0	3	4	3	1	3	3	1	2.77885	2	4	2
2	1	24.1376	2	4	3	3	3	3	3	4	0	0	4	3	4	3	1	4	3	3	1	3	4	4	3	1	4	2	3	4	4	3	3	4	3	2	3	0	3	4	3	1	3	3	1	2	4	2	3
2	1	22.1882	2	4	4	2	0	2	4	2	2	0	2	3	4	4	2	2	4	0	3	3	2	4	2	3	3	2	3	4	4	3	3	4	2	0	4	2	4	4	4	1	2	4	2	1	4	4	2
2	1	23.0374	2	4	3	3	4	2	3	4	2	1.26277	4	4	4	2	0	4	4	4	3	4	4	4	4	4	4	1	4	1	3	3	4	4	3	4	4	4	4	3	3	2	3	3	2	4	4	3	3
2	1	21.9676	2	4	3	3	2	2	3	3	3	2	4	4	4	3	0	3	3	4	4	4	4	4	4	3	3	1	3	0	2	4	4	4	0	3	4	4	4	3	3	3	3	3	3	4	4	4	3
2	1	22.5378	2	4	3	3	0	2	4	3	3	3	3	4	3	3	4	0	1	0	3	4	4	0	3	0	3	2	0	4	0	4	0	3	4	2	4	1	4	0	3	2	4	2	4	2	0	4	3
2	1	21.9161	2	4	3	3	0	2	4	3	3	3	3	4	3	3	4	0	1	0	3	4	4	0	3	0	3	2	0	4	0	3	4	2	4	2	4	3	3	0	3	2	4	4	2	4	2	3	2
2	1	18.847	2	4	3	3	0	2	4	3	3	3	3	4	3	3	4	0	1	0	3	4	4	0	3	0	3	3	0	4	0	4	3	4	2	4	3	1	4	0	3	2	4	2	4	2	1	3	2
2	1	20.2122	2	4	3	3	0	2	4	3	3	3	3	4	3	3	4	0	1	0	3	4	4	0	3	0	3	3	0	4	0	4	0	3	4	2	4	1	4	0	3	2	4	2	4	2	1	3	2
2	1	21.3789	2	3	2	1	3	1	1	3	0	0	4	1	1	1	0	0	1	0	3	4	4	0	3	0	3	3	0	0	1	0	0	4	2	3	0	0	1	0	3	0	0	2	1	1	1	1	3
2	1	25.0106	2	4	4	3	1	2	4	3	3	3	3	3	3	3	0	0	3	4	3	4	4	0	3	0	3	3	0	0	1	0	0	4	2	3	0	0	1	0	3	0	0	2	1	1	1	1	3
2	1	24.2747	2	4	2	0	1	1	3	4	0	2	4	2	4	2	4	4	2	4	4	3	1	4	2	4	2	3	4	2	4	2	4	1	4	2	2	0	4	4	4	2	4	3	1	1	3	4	4
2	1	21.9737	2	4	3	1	4	3	4	2	4	1	4	4	4	4	0	4	4	0	3	4	4	4	4	4	4	1	2	4	4	2	4	2	4	4	4	3	3	4	3	2	4	4	2	1	4	2	4
2	1	22.3115	2	4	3	1	4	3	4	3	4	1	4	4	4	4	0	4	4	0	3	4	4	4	4	4	4	0	2	4	4	3	4	2	4	4	4	3	3	4	3	2	4	4	2	1	4	2	4
2	1	24.2374	2	3	3	2	1	3	2	3	2	1	3	3	3	3	1	3	3	3	3	2	3	3	3	3	3	1	3	3	2	3	2	3	2	3	3	2	3	3	3	2	3	3	2	3	3	3	3
2	1	21.0718	2	2	3	3	1	2	2	2.97857	1	0	2	3	1	0	3	4	1	2	4	0	2	2.89786	4	2	2.99518	0	0	2	4	3	4	2	4	1	4	4	4	4	2	4	3	2	4	2	1	4	3
2	1	20.8205	2	4	4	2	3	3	4	3	2	2	4	4	4	4	1	4	4	1	4	4	4	4	4	4	4	0	3	3	2	3	4	4	4	4	4	3	4	4	4	0	4	4	3	3	4	4	4
2	1	20.8471	2	1	3	3	0	3	3	3	0	2	3	2	2	3	4	3	3	3	3	2	4	4	4	4	4	3	4	3	3	1	3	3	3	4	3	1	3	2	2	0	1	3	2	4	2	4	2
2	1	22.7397	2	4	4	2	3	3	2	4	2	1	4	4	4	2	1	4	4	4	4	4	4	4	4	4	3	1	3	4	1	3	2	4	1	4	3	3	4	3	3	3	4	4	4	4	4	4	4
2	1	21.2598	2	3	2	1	1	1	3	1	1	2	4	3	1	3	1	3	4	1	3	3	1	3	4	2	3	1	1	4	3	4	3	1	1	3	3	3	4	3	3	3	2	1	3	4	3	3	2
2	1	23.2781	2	4	3	2	3	2	1	4	2	1	4	4	0	3	1	0	4	2	0	4	4	4	4	4	4	1	4	4	3	3	3	4	3	3	0	1	1	1	3	2	3	3	3	4	4	4	4
2	1	25.8593	2	3	2	1	1	2	1	3	1	1	4	3	3	0	3	1	3	0	3	1	1	0	3	3	3	3	1	3	3	1	0	4	4	2	3	1	2	1	1	0	1	1	3	3	3	3	0
2	1	19.8309	2	2	3	4	1	4	2	1	2	1	4	1	4	3	4	4	3	0	3	3	4	4	3	4	3	2	4	3	4	1	0	3	4	3	3	4	4	3	4	1	4	1	4	3	0	3	4
2	1	22.9549	2	3	3	2	1	3	3	4	1	0	4	4	4	3	3	3	3	0	4	3	3	3	3	3	3	1	3	0	4	4	4	3	3	3	3	1	3	4	2	0	4	3	3	3	3	3	3
2	1	19.5446	2	3	4	3	1	4	2	1	2	1	4	3	2	1	1	4	4	2	3	3	4	4	3	3	4	3	0	4	0	3	2	3	0	3	3	0	3	3	2	4	2	3	3	4	3	3	3
2	1	22.603	2	3	4	2	3	3	1	4	2	1	4	4	4	2	1	4	4	4	4	4	4	3	4	4	4	1	3	4	1	3	2	4	1	4	3	3	4	4	4	3	4	4	4	4	4	4	3
2	1	23.4617	2	3	3	2	3	3	3	3	2	1.26277	4	3	3	3	1	4	4	1	4	3	3	3	3	3	3	2	3	3	3	3	4	3	3	2	3	2	3	3	3	2	3	3	2.7343	3	3	3	3
2	1	25.0521	2	3	3	1	3	3	3	3	3	1	3	4	3	3	2	4	4	1	3	3	3	3	4	3	3	1	2	3	2	3	4	4	2	3	3	2	3	4	4	1	3	3	2	3	2	2	3
2	1	21.5194	2	3	3	2	3	2	3	3	3	1	3	3	3	2	2	1	3	1	3	3	3	2	3	3	3	2	1	3	3	1	2	1	0	2	1	0	3	3	3	2	3	2	4	1	2	3	2
2	1	25.663	2	4	4	4	4	4	4	4	3	1	4	3	4	3	3	3	3	2	4	3	4	3	4	3	3	2	3	1	2.3765	3	4	4	1	3	3	3	4	4	3	3	4	3	3	3	3	3	3
2	1	25.3555	2	3	3	3	4	3	3	4	3	1	4	3	4	3	3	3	4	2	4	3	4	3	4	3	3	2	3	3	1	3	4	4	3	3	1	3	4	3	4	3	3	3	3	3	3	3	3
2	1	21.2469	2	3	4	3	0	3	3	4	2	1	2	3	1	4	3	4	4	3	4	4	4	3	4	4	4	1	1	2	0	4	3	4	4	3	4	3	4	3	2	0	4	3	4	3	4	4	4
2	1	28.3557	2	2	3	3	2	2	3	3	1	2	3	3	4	4	0	2	4	3	2	1	2	3	2	1	3	2	3	2	1	3	3	2	3	3	2	3	0	3	2	1	3	3	2	1	2	3	3
2	1	24.2377	2	3	3	2	2	2	3	4	2	1	2	3	3	2	3	2	3	2	3	2	3	4	4	4	2	2	3	4	2	4	2	4	3	4	4	2	4	4	3	2	4	4	3	4	4	2	1
2	1	21.836	2	4	3	0	1	3	3	4	0	1	2	3	4	3	4	4	4	0	4	3	4	2	3	3	4	1	3	3	3	3	3	4	1	3	3	2	3	3	2	2	4	3	4	4	4	4	3
2	1	24.603	2	3	3	2	2	3	3	3	2	1	4	3	1	2	0	3	3	1	3	3	3	3	3	3	3	2	4	3	2	2	2	3	2	3	2	3	2	2	3	2	2	3	3	2	2	3	3
2	1	22.7856	2	3	3	2	2	3	3	3	2	1	4	3	1	2	0	3	3	1	3	3	3	3	3	3	3	2	3	3	2	2	3	3	2	3	3	2	3	2	3	2	2	3	3	2	2	3	3
2	1	24.1034	2	3	3	0	2	3	3	4	0	1	2	4	4	4	4	4	4	0	4	3	4	4	3	3	4	1	3	3	2	3	3	3	1	3	3	3	3	3	3	2	4	3	4	4	4	4	3
2	1	20.4634	2	4	4	3	2	4	4	3	2	0	3	2	3	4	3	2	4	1	4	3	4	2	1	0	4	1	2	1	0	0	1	2	3	4	3	2	1	4	3	0	2	4	3	2	3	2	3
2	1	21.8733	2	4	3	3	2	4	3	4	2	0	4	3	4	3	2	4	1	2	4	3	3	1	3	2	3	1	1	3	4	3	4	3	3	3	4	2	4	4	3	4	1	1	2	2	3	3	4
2	1	26.1896	2	3	4	2	3	2	3	3	2	0	4	3	1	3	1	1	4	0	2	3	3	3	1	1	3	1	2	3	3	2	1	4	4	1	3	2	3	1	3	1	2	3	3	3	2	2	3
2	1	25.1605	2	3	4	3	2	4	4	4	1	1	2	4	4	2	2	4	4	1	3	3	4	4	4	3	2	2	3	3	4	4	3	3	3	4	4	2	4	3	3	3	4	2	2	3	4	3	2
2	1	20.3888	2	3	3	2	2	3	3	3	2	1	4	3	1	2	0	3	3	1	3	3	3	3	3	3	3	2	4	3	2	2	2	3	2	3	2	3	2	2	3	2	2	3	3	2	2	3	3
2	1	23.6975	2	3	1	3	2	3	2	2	2	2	4	3	3	2	0	1	0	0	2	4	4	4	4	4	4	0	4	4	0	2	3	4	2	4	4	4	4	3	1	2	4	4	4	4	4	4	4
2	1	21.8673	2	4	3	1	1	3	0	3	2	1	4	3	3	2	3	1	1	0	3	1	1	0	3	3	3	1	1	1	1	2	0	3	2	3	3	3	3	1	1	0	0	1	3	3	3	3	0
2	1	19.295	2	3	1	0	1.83095	4	4	3	0	0	4	3	0	0	1	3	3	3	1	4	1	1	3	3	0	3	0	3	2	1	1	1	3	3	0	1	1	1	0	3	1	1	2	1	3	3	2
2	1	19.3111	2	3	4	3	2	4	4	0	3	2	3	4	2	2	2	3	3	3	4	4	4	4	4	4	4	0	4	4	3	4	4	3	4	4	3	1	4	4	3	0	3	4	4	3	3	2	2
2	1	23.7442	2	3	3	2	1	3	2	3	2	1.26277	4	4	4	4	2.11779	3	4	1	3	3	3	3	3	3	3	2	3	3	3	2	3	3	2	3	3	2	2	3	4	3	4	3	3	3	4	4	3
2	1	24.4213	2	3	3	2	2	2.61017	1	2	2	1.26277	4	4	1	3	2.11779	3	3	1	3	3	3	3	3	3	3	2	3	3	3	2	3	3	2	3	3	2	2	1	1	2	1	3	3	3	1	3	3
2	1	20.9808	2	3	3	3	2	3	3	3	1	1	3	3	3	0	0	3	3	0	2	3	3	2	3	3	3	1	3	3	3	3	0	0	3	0	3	4	3	3	3	3	3	3	3	3	3	3	3
2	1	22.3831	2	3	3	2	1	3	1	3	2	2	3	3	3	3	2	2	3	1	3	3	3	2	3	3	3	1	2	2	2	3	3	2	3	3	3	1	3	3	3	1	3	3	2	3	3	2	3
2	1	22.6365	2	4	3	2	1	2	2	1	1.73039	2	4	3	2	2.62651	2	2.83095	2	2	2	1	3	2	1	1	2	1	1	4	4	4	4	4	3	2.88361	3	0	3	4	3	1	4	3	3	4	3	4	3
2	1	28.3336	1	4	4	4	2	2	4	4	0	0	4	4	4	4	4	4	2	0	4	4	4	4	4	4	4	0	4	4	4	4	4	4	4	4	4	0	4	4	4	0	4	4	4	4	4	4	4
2	1	25.5565	1	4	3	2	2	3	3	4	2	2	3	4	4	3	1	1	3	2	3	3	4	2	4	3	3	2	3	3	3	2	3	4	3	4	4	3	3	2	3	2	2	3	2	3	3	3	3
2	1	20.428	1	2	4	2	3	3	4	1	3	3	3	2	3	3	2	3	2	1	2	2	3	2	1	1	1	1	1	2	3	1	1	2	3	3	3	1	1	1	1	1	2	1	0	4	4	3	2
2	1	24.3709	1	4	4	2	3	1	0	4	0	0	3	4	4	4	3	3	4	0	4	3	4	4	4	4	4	0	4	1	1	1	4	4	4	4	4	3	1	4	4	0	4	4	4	4	4	4	4
2	1	21.0682	1	4	4	4	4	3	2	3	3	3	4	3	3	1	3	3	3	3	3	3	3	3	4	4	4	3	4	3	2	3	4	4	2	3	3	3	3	3	3	2	3	3	3	4	4	4	4
2	1	23.796	1	4	4	4	4	3	2	3	3	3	4	3	3	1	3	3	3	3	3	3	3	3	4	4	4	3	4	3	2	3	4	4	2	3	3	3	3	3	3	2	3	3	3	4	4	4	4
2	1	18.7772	1	3	3	2	3	2	3	3	3	3	3	3	3	2	3	3	3	3	3	3	3	3	3	3	3	1	3	3	3	4	4	3	1	3	4	3	3	3	3	3	3	3	3	3	3	3	2
2	1	22.4037	1	3	3	3	1	2	2	3	2	1	3	2	3	3	1	1	3	2	3	3	3	3	3	3	3	2	3	3	1	3	1	3	1	2	3	2	1	3	3	2	2	3	2	3	3	3	3
2	1	22.811	1	4	4	3	1	2	2	4	1.73039	2	2	4	2.56802	4	4	2	4	3	2	4	2	4	1	4	2.99518	0	4	3	4	4	4	4	4	3	2	1	1	4	3	1	4	4	3	2.77885	2	4	2
2	1	27.0748	1	3	3	2	3	2	2	3	2	2	4	3	3	3	1	3	4	3	3	3	3	3	3	3	3	2	3	3	1	3	3	3	1	3	3	3	3	3	3	3	4	4	4	4	4	4	4
2	1	23.2077	1	3	3	1	3	2	3	3	1	2	1	1	0	3	1	1	3	4	2	1	2	2	1	0	3	1	2	2	1	1	1	2	4	1	1	4	0	3	2	1	2	3	3	2	1	2	2
2	1	21.0342	1	3	0	2	2	2	0	3	4	1	2	2	2	2	0	0	3	1	0	0	3	3	1	2	2	2	0	0	4	0	2	3	0	2	2	2	2	0	2	1	1	1	3	2	3	2	3
2	1	23.2226	1	3	3	3	2	3	3	3	2	2	3	3	1	3	1	3	3	3	3	3	3	3	3	2	3	1	2	2	1	3	2	3	2	3	3	2	3	3	3	3	2	3	1	3	3	2	3
2	1	22.5819	1	3	2	1	1	3	3	3	1	1	4	1	1	3	3	1	4	3	4	3	3	3	4	3	3	1	4	4	4	3	3	4	1	3	3	3	3	3	4	3	3	3	3	3	4	3	3
2	1	25.9071	1	3	2	2	2	3	1	2	3	2	3	3	1	2	2	4	1	3	3	3	2	1	2	3	1	1	2	2	1	1	3	4	1	3	3	2	2	3	3	3	2	3	3	2	2	3	3
2	2	23.3569	1	3	3.02844	3	2	4	3	4	2	3	4	4	4	2	1	3	3	0	4	2	4	4	4	4	3	2	2	3	2	3	2	2	3	3	4	4	4	3	3	3	4	2	2	3	3	3	2
2	2	22.1038	1	2	1	1	1	2	1	3	2	1	3	1	0	1	3	3	1	1	0	3	2	2	2	1	3	1	2	1	1	1	1	3	2	1	3	2	3	2	1	1	2	1	3	2	2	1	2
2	2	21.4259	1	2	1	1	1	2	1	3	2	1	3	1	0	1	3	3	1	1	0	3	2	2	2	1	3	1	2	1	1	1	1	3	2	1	3	2	3	2	1	1	2	1	3	2	2	1	2
2	2	26.6911	1	3	3	4	4	3	3	3	2	2	4	4	4	2	2	3	4	0	2	3	4	4	4	4	4	0	4	4	3	3	4	4	2	4	4	0	4	2	3	1	3	4	4	4	4	4	3
2	2	23.3314	1	3	4	2	4	4	4	3	3	1	4	3	1	2	1	4	4	0	3	4	3	3	4	2	3	1	3	4	0	3	4	4	3	3	4	4	4	3	4	2	3	4	4	3	4	3	3
2	2	22.5694	1	3	3	2	2	2	3	3	1	2	3	3	3	3	2	3	3	2	3	3	2	3	3	3	3	2	2	3	2	3	3	3	3	3	3	2	3	3	3	2	3	2	3	2	3	3	3
2	2	23.2007	1	4	0	1	1	0	3	2	1	1	3	3	3	3	1	4	3	1	4	3	3	1	1	3	2	1	3	1	0	3	4	3	3	3	1	1	2	4	3	0	1	1	4	1	4	1	3
2	2	23.4615	1	3	3	3	3	3	3	3	3	1	3	3	3	3	3	3	3	1	3	3	3	4	3	3	4	1	3	3	3	3	3	3	3	3	3	3	3	3	4	3	3	3	3	3	3	3	3
2	2	20.4319	1	3	3	2	2	3	3	3	2	1	3	3	2	3	3	3	4	1	2	3	4	3	2	3	3	1	2	2	3	3	2	3	3	3	3	3	3	3	2	2	2	3	2	3	3	3	3
2	2	25.9693	1	3	3	1	4	1	3	2	2	1	3	4	0	3	3	3	3	0	1	3	2	2	1	4	2	1	3	2	3	1	3	3	3	4	4	2	1	3	4	3	2	1	2	0	1	4	3
2	2	22.0053	1	4	4	3	3	3	3	3	3	3	3	4	3	2	3	3	4	3	3	3	4	4	3	3	4	3	3	3	3	3	3	4	2	3	3	3	3	3	3	3	3	4	3	3	4	4	3
2	2	28.7203	1	2	3	2	1	3	3	3	2	1	3	2	2	2	2	3	3	3	2	2	3	3	3	3	3	1	3	3	3	3	3	3	2	2	3	2	3	2	3	1	2	2	3	2	3	3	3
2	2	19.5794	1	4	3	3	4	4	3	3	2	1	4	3	3	3	2	4	4	2	4	4	3	3	4	3	3	1	4	4	1	3	3	4	3	4	3	2	4	4	4	2	3	4	3	3	4	4	3
2	2	23.4625	1	3	3	2	1	3	1	3	2	3	4	4	1	2	4	3	3	0	1	1	2	1	3	3	3	3	1	3	1	2	1	3	3	2	2	1	3	3	1	1	3	2	3	3	3	2	2
2	2	25.3851	1	3	3	2	1	3	1	3	2	3	4	4	1	2	4	4	3	0	1	1	2	1	1	3	3	2	1	3	1	2	1	3	3	2	2	1	3	3	1	1	3	2	3	3	3	2	2
2	2	20.572	1	3	4	3	1	2	4	3	4	0	4	3	4	4	4	3	3	4	4	4	4	3	4	3	4	1	4	4	4	4	4	4	3	4	0	3	2	4	3	0	4	3	2	1	4	4	4
2	2	28.8375	1	1	3	2	4	3	2	3	2	0	3	4	0	3	3	2	2	4	3	3	3	0	2	3	0	1	2	3	4	0	0	0	3	3	3	4	3	2	3	4	2	1	3	0	3	3	3
2	2	27.1698	1	3	3	3	0	3	2	2	3	0	1	0	0	0	4	0	0	0	0	0	0	3	1	0	4	4	4	4	2	0	0	0	4	0	0	0	0	3	3	0	4	4	4	0	0	0	0
2	2	23.2673	1	3	3	3	3	1	3	3	3	3	3	3	0	2	3	4	3	0	2	4	3	3	3	3	3	3	3	3	0	2	3	2	3	3	3	3	3	1	3	1	3	3	3	3	3	1	4
2	2	21.869	1	4	3	2	3	3	4	3	2	3	3	3	3	3	3	4	3	3	3	4	3	3	2	3	4	1	2	2	3	3	3	3	3	3	3	3	3	3	3	2	3	3	3	3	3	3	3
2	2	23.6747	1	3	3	2	1	3	3	3	1	1	3	3	3	3	3	4	3	2	3	3	3	3	3	3	3	0	4	3	2	4	3	3	3	3	2	3	3	4	3	2	4	4	3	3	4	3	2
2	2	22.1996	2	3	3	0	2	2	2	3	3	3	2	3	3	2	3	3	2	3	2	1	3	2	3	3	3	3	2	2	2	3	1	3	3	1	1	1	3	3	2	0	2	1	1	3	3	3	1
2	2	24.2961	2	3	3	3	1	2	3	3	1	2	3	2	3	2	3	3	3	1	2	3	1	3	1	3	2	1	2	3	3	3	2	3	3	2	1	1	3	4	2	0	3	3	1	3	2	3	4
2	2	23.9852	2	3	3	2	1	2	1	1	1	1	4	1	1	3	4	4	3	0	1	4	3	4	1	1	1	2	2	3	4	2	2	3	1	1	2	3	3	3	3	2	1	3	3	3	3	3	2
2	2	29.3557	2	3	3	2	1	2	1	1	1	1	4	1	1	3	4	4	3	0	1	4	3	4	1	1	1	2	2	3	4	2	2	3	1	1	3	3	3	3	3	2	1	3	3	3	3	3	2
2	2	23.427	2	1	3	1	3	3	2	3	1	1	3	3	3	3	1	3	3	1	3	3	3	3	3	3	3	1	3	3	3	3	3	3	3	3	3	1	3	4	4	0	3	3	4	3	3	4	3
2	2	23.2758	2	3	4	2.35012	0	3	3	3	0	0	4	4	3	3	1	3	4	1	4	4	4	4	4	4	4	0	3	3	3	3	3	3	3	3	2	3	3	3	4	3	4	4	4	4	4	4	4
2	2	22.1136	2	3	3	4	0	3	3	3	1	1	4	4	4	3	1	3	4	1	4	4	4	4	4	4	4	0	3	4	1	4	4	4	4	3	4	1	4	4	4	1	4	3	4	3	3	4	4
2	2	24.3706	2	3	1	2	0	2	1	1	1	1	4	1	1	2	1	3	1	1	1	4	1	1	1	1	2	2	3	3	1	2	2	3	3	1	3	1	2	2	3	3	3	3	3	2	3	2	2
2	2	22.6197	2	4	4	3	1	3	3	4	1	1	3	4	4	4	3	3	4	0	4	4	4	4	4	4	4	0	4	4	3	4	3	4	3	4	3	0	3	3	3	1	3	3	4	3	2	3	4
2	2	22.6889	2	3	3	2	3	3	3	3	2	1.26277	4	3	3	3	1	3	4	2	4	4	4	3	4	4	4	2	1	4	3	3	4	4	2	4	4	3	3	3	3	4	4	4	3	4	3	3	4
2	2	24.5787	2	3	3	2	1	3	3	3	1.73039	1.26277	3.23684	2.83373	2.56802	2.62651	2.11779	2.83095	3.01659	1.59716	2.92417	2.98341	3.04317	2.89786	2.95476	2.80476	2.99518	1.28814	2.59809	2.80668	2.3765	2.6342	2.71801	2.91905	2.50597	2.88361	2.81948	1.90261	2.92891	2.86603	2.85337	1.75598	2.8119	2.79097	2.7343	2.77885	2.89737	2.88544	2.88249
2	2	23.2048	2	3	3	2	1	2	2	3	2	2	3	1	1	2	1	2	3	2	4	4	4	3	4	2	2	2	4	4	2	3	2	3	2	3	2	3	3	3	3	2	3	2	2	2	3	2	3
2	2	24.0956	2	3	3	1	2	2	3	3	2	1	3	4	3	3	2	3	3	2	3	3	3	3	4	4	4	0	4	4	3	3	3	2	1	3	3	1	3	2.86603	2.85337	1.75598	2.8119	2.79097	2.7343	2.77885	2.89737	2.88544	2.88249
2	2	23.4703	2	3	3	2	3	4	3	3	1	2	0	4	4	4	3	3	3	1	4	3	4	4	4	4	3	1	4	4	3	4	4	4	3	4	2	3	4	4	4	1	3	4	4	3	3	3	4
2	2	20.0393	2	4	4	3	3	2	2	3	2	1	4	4	3	3	2	2	3	3	3	4	4	3	3	3	3	2	3	3	2	2	3	3	3	3	3	2	4	4	4	2	4	4	2	4	4	4	4
2	2	24.3889	2	3	3	3	4	3	3	0	3	1	4	3	4	3	3	3	4	2	4	3	4	3	4	3	3	2	3	3	1	3	4	4	1	3	3	3	4	3	4	3	3	3	3	3	3	3	3
2	2	24.8333	2	3	3	3	4	3	3	4	3	1	4	3	4	3	3	3	4	2	4	3	4	3	4	3	3	2	3	3	1	3	4	4	1	3	3	3	4	3	4	3	3	3	3	3	3	3	3
2	2	21.9899	2	3	3	3	4	3	3	4	3	1	4	3	4	3	3	3	4	2	3	3	3	0	3	3	4	3	3	4	3	4	3	3	3	3	3	3	4	3	4	3	3	3	3	3	3	3	3
2	2	24.6119	2	3	3	3	4	3	3	4	3	1	4	3	4	3	3	3	4	2	4	3	4	3	4	3	3	2	3	3	1	3	4	4	1	3	3	3	4	3	4	3	3	3	3	3	3	3	3
2	2	22.567	2	4	3	3	3	3	4	4	2	1	2	3	4	3	1	4	4	2	4	3	4	3	4	4	4	0	3	3	4	3	4	3	4	4	4	3	4	4	3	3	4	3	4	4	4	4	4
2	2	25.8383	2	3	3	3	4	3	3	3	3	1.26277	3	3	1	3	1	3	1	1	4	3	4	3	4	4	4	0	3	3	4	3	4	3	4	4	4	3	4	4	3	2	3	1	1	3	0	3	3
2	2	24.7281	2	3	3	2	1	1	3	3	3	3	2	1	3	3	3	2	3	3	2	0	3	3	2	3	3	1	3	1	4	2	3	4	3	1	3	1	0	3	1	2	3	2	1	2	3	3	1
2	2	21.8111	2	2	3	1	1	2	2	4	2	1	3	3	3	4	2	4	4	1	3	2	3	1	3	2	2	3	2	2	4	3	1	4	3	3	2	1	2	3	2	2	3	2	2	3	2	3	3
2	2	21.2882	2	2	3	1	1	3	2	3	3	1	3	3	3	3	2	3	3	1	1	2	2	2	2	3	3	2	2	2	3	3	3	2	2	2	3	2	3	2	2	2	2	1	3	2	2	2	3
2	2	25.4672	2	3	2	3	0	3	2	3	1	0	4	3	2	3	4	4	3	1	2	3	4	3	3	4	3	1	1	4	3	2	4	3	4	2	4	3	4	4	3	2	1	0	1	2	3	4	3
2	2	23.2248	2	3	1	1	1	1	1	1	1	1	4	1	1	1	4	4	1	0	1	4	1	4	1	1	4	0	4	4	2	1	1	2	3	3	2	2	3	1	3	0	4	3	2	3	3	2	3
2	2	18.9427	2	3	1	3	3	4	3	3	1	1	3	3	3	2.62651	4	2.83095	3	2	4	4	4	4	4	4	4	1	2	2	0	2	1	3	2	1	2	3	2	4	4	0	3	4	3	4	4	4	4
2	2	23.2864	2	3	3	1	3	2	2	3	1.73039	1	3	3	1	3	3	2	3	3	4	4	3	2	1	3	3	2	1	3	1	3	1	1	2	3	3	3	3	2	1	3	3	2	1	2	3	3	3
2	2	23.3985	2	3	3	3	3	2	2	3	1	0	3	2	2	2	1	4	4	0	3	4	3	4	4	4	4	1	2	3	2	2	3	2	2	3	2	3	3	3	3	3	2	3	2	4	3	2	3
2	2	22.1216	2	4	1	2	2	0	3	4	3	1	3	3	3	3	1	3	3	0	1	3	3	3	3	3	3	1	1	3	3	3	3	3	3	3	3	3	3	3	3	3	1	3	3	3	3	3	3
2	2	21.3298	2	3	3	3	4	4	4	3	1	1	3	4	3	3	3	3	4	1	2	3	4	3	4	3	2.99518	1	2	3	3	3	4	3	4	4	3	0	3	3	4	1	2	3	4	3	4	3	4
2	2	25.7115	2	3	3	3	2	2	2	3	1	0	3	2	3	3	1	3	3	1	3	4	3	4	4	4	4	1	2	3	2	2	3	2	2	3	2	3	3	3	3	3	2	3	2	4	3	2	3
2	2	18.6006	2	4	3	4	2	4	4	2	1	0	4	3	4	3	4	3	4	1	3	3	4	3	4	3	4	1	4	3	4	3	4	4	4	4	3	0	4	4	3	0	3	2	4	3	3	4	3
2	2	23.2223	2	4	2	3	4	4	3	2	1	3	4	1	4	1	2	1	3	3	1	3	1	3	3	1	2	1	2	3	0	1	3	2	3	1	0	1	4	3	1	1	4	1	4	3	4	4	3
2	2	22.3198	2	4	3	3	0	3	4	3	2	1	4	3	3	3	2	1	3	2	3	2	3	3	4	4	4	1	2	3	3	2	3	3	2	2	1	1	1	4	3	0	2	3	3	2	3	2	2
2	2	21.1816	2	4	4	4	1	4	4	4	0	0	3	3	3	3	4	4	4	0	4	3	4	4	4	3	4	0	4	4	3	4	4	4	4	4	4	0	4	4	4	0	4	4	4	4	4	4	4
2	2	23.9422	2	3	3	3	0	3	2.57039	4	1	1	3	3	3	3	3	3	3	0	4	3	3	4	3	4	3	1	3	4	1	3	3	3	3	4	3	3	4	3	4	3	4	3	1	3	3	4	3
2	2	16.6003	2	3	3	2.35012	0	2.61017	2.57039	4	1.73039	1.26277	4	3	3	3	3	3	4	4	3	3	3.04317	4	4	4	4	1.28814	3	3	3	3	1	3	3	4	4	3	3	3	4	3	4	4	4	4	3	3	3
2	2	19.4022	2	4	4	3	1	1	3	3	1	0	4	3	4	3	1	4	4	3	3	4	3	3	4	3	4	1	3	3	1	1	3	3	1	4	3	1	4	3	3	3	3	3	3	3	3	3	3
2	2	24.3425	2	3	2	2	1	3	2	3	1	2	3	3	2	2	3	3	2	2	3	3	3	2	3	3	3	2	1	2	1	3	2	2	3	2	2	2	3	3	3	1	2	2	2	2	2	2	3
2	2	23.9706	2	4	4	3	1	1	3	3	1	1	4	4	4	3	1	4	4	3	3	3	3	3	3	4	4	1	3	3	1	1	3	3	1	3	3	1	3	3	3	3	3	3	3	3	3	3	3
2	2	22.6533	2	3	3	3	1	1	2	3	1	1	3	3	1	1	4	3	1	1	3	3	3	3	3	3	3	1.28814	1	3	3	1	3	3	3	3	1	1	3	3	3	1	3	3	3	1	3	1	3
2	2	24.9085	2	4	3	2	1	3	2	2	3	1	3	3	3	2	3	3	3	1	3	2	3	3	2	3	3	1	3	4	3	4	3	3	3	2	2	1	3	4	3	1	2	3	3	3	2	3	3
2	2	23.9119	2	4	3	2	1	3	3	2.97857	0	1	4	3	3	2	2	3	4	1	3	4	4	4	4	4	4	1	3	4	2	3	3	4	3	3	4	1	3	3	3	0	3	2	2	3	3	2	4
2	2	21.0725	2	4	4	2.35012	1	3	3	4	1	1	3	3	3	3	3	3	4	3	3	3	3	3	4	3	3	1	3	4	1	3	3	3	1	4	3	0	3	3	3	0	3	4	1	3	1	3	4
2	2	15.5571	2	4	4	2	1	3	3	3	1	1	3	3	3	3	2	3	3	2	4	4	3	3	3	3	3	1	2	2	1	2	2	3	2	2	3	1	3	3	3	1	3	3	3	3	3	3	3
2	2	19.1396	2	3	3	3	3	3	2	3	1	1	3	3	3	3	2	3	3	3	3	3	3	3	3	3	3	1.28814	3	3	1	3	3	3	3	3	3	3	3	3	3	3	3	3	3	3	3	3	3
2	2	21.5228	2	3	3	3	1	3	3	3	1	1	3	3	3	3	3	3	3	1	3	3	3	3	3	3	3	1	3	3	3	3	3	3	3	3	3	1	3	3	3	1	3	3	3	3	3	3	3
2	2	25.7583	2	3	3	3	2	2.61017	3	3	1	1	3	2	3	3	2	3	3	2	3	3	3	3	3	3	3	1	3	2	3	2	2	3	3	2	2	2	3	3	3	1	3	3	4	2	3	3	3
2	2	23.2972	2	4	4	3	3	3	4	4	1	0	4	4	4	3	3	4	4	4	3	3	3	2	3	2	4	0	3	3	3	3	4	4	0	3	3	1	4	4	4	2	3	3	3	4	4	3	4
2	2	20.2271	2	1	3	2	1.83095	3	1	2.97857	2	2	3.23684	3	0	3	2.11779	0	0	3	1	3	2	0	2	3	2	3	1	4	1	2	2	1	2	1	3	1	3	2	3	1	1	0	3	2	3	1	3
2	2	24.6736	2	3	3	2	1	3	2	3	1	2	3	2	1	2.62651	4	3	3	0	3	2	3.04317	2	2.95476	3	3	1	2	3	3	3	2	3	2	3	3	2	3	3	2	1	3	3	2	2.77885	4	2	3
2	2	23.0224	2	4	3	1	4	3	3	3	1	1	4	3	2	3	1	0	3	0	3	3	3	2	3	3	3	1	2	4	0	3	0	3	3	3	3	3	3	3	3	1	3	3	3	3	3	3	3
2	2	25.2637	2	4	4	4	2	4	2	2	1.73039	2	4	2	3	4	2	4	4	2	4	4	4	4	4	4	4	1.28814	2.59809	4	2.3765	3	3	3	3	3	3	1	3	4	2.85337	0	4	3	2.7343	4	2.89737	4	4
2	2	26.8958	2	3	3	3	0	2	0	0	2	3	4	0	0	3	0	0	0	4	0	0	0	3	3	3	3	2	4	3	4	2	0	4	4	4	4	0	4	1	1	0	4	3	0	3	3	3	3
2	2	25.7148	2	3	3	1	2	2	2	3	2	2	3	3	1	2	2	4	3	0	4	4	3	4	4	4	3	1	2.59809	3	2	4	2	2	2	4	2	3	4	4	3	2	4	3	3	4	4	4	3
2	2	22.4386	2	3	3	1	2	2	2	3	2	2	3	3	1	2	2	4	3	0	4	4	3	4	4	4	3	1	2.59809	3	2	4	2	2	2	4	2	3	4	4	3	2	4	3	3	4	4	4	3
2	2	22.6842	2	3	4	3	1	1	3	3	1	1	3	1	1	3	1	3	3	3	3	1	1	1	1	1	1	3	1	3	3	3	1	1	1	1	3	1	3	1	1	1	1	1	1	1	1	0	3
2	2	21.8118	2	3	4	3	1	2	3	4	2	0	1	3	4	3	3	4	4	0	3	4	3	3	4	4	3	1	4	3	4	3	3	3	4	4	4	0	3	3	4	0	3	3	3	3	4	4	4
2	2	24.4638	2	3	3	2	3	3	3	3	2	1	4	3	3	0	2	3	3	2	3	3	3	3	3	3	3	2	3	2	1	3	3	3	1	4	3	2	3	4	4	3	4	3	2	3	3	4	3
2	2	25.2914	2	3	3	2	3	2	2	4	2	2	4	3	3	3	4	3	3	0	3	3	3	3	3	3	3	1	2	3	2	3	2	4	2	3	3	3	4	4	4	2	4	3	3	4	4	4	4
2	2	22.0244	2	3	3	2	3	3	3	3	2	1	4	3	4	3	0	3	3	2	4	3	4	2	3	3	3	1	3	2	1	3	3	3	2	4	3	3	3	4	4	3	4	3	2	4	3	4	3
2	2	26.6019	2	3	3	3	3	1	3	3	3	1	4	3	3	4	1	3	3	3	3	4	3	3	3	3	3	1	3	3	1	3	3	3	1	1	3	3	3	3	3	3	3	3	3	3	3	3	3
2	2	24.5831	2	3	3	2	3	4	2	2	3	1	4	4	3	4	3	4	3	0	3	4	4	3	2	3	3	1	4	4	3	3	2	3	1	3	3	3	3	3	2.85337	2	3	2	2	3	3	4	3
2	2	26.4896	2	2	2	0	0	3	1	3	3	2	3	2	0	3	1	4	2	0	3	3	2	0	1	1	3	1	1	4	3	1	3	0	4	3	3	0	4	3	1	1	0	1	4	1	2	1	2
2	2	24.0928	2	4	3	0	1	4	3	2	4	0	4	2	0	2	3	2	2	3	1	4	2	1	2	1	3	1	1	3	4	0	0	3	2	1	2	0	4	3	3	0	0	1	0	2	0	1	1
2	2	22.0293	2	3	2	2	2	2	3	3	3	3	1	3	3	2	3	3	3	3	3	3	4	3	3	3	3	1	1	2.80668	1	3	2	2	2	2	3	3	4	4	4	3	3	2	0	3	3	1	1
2	2	19.9289	2	3	3	1	1.83095	1	1	3	2	2	3	1	3	1	1	1	3	3	1	1	3	3	3	1	1	1	1	1	2.3765	4	2	1	2	4	1	3	1	1	3	1	1	1	1	1	1	3	3
2	2	20.0563	2	4	4	4	1	4	3	4	0	1	3	3	3	3	1	3	3	3	4	4	4	4	4	3	4	1	3	3	3	4	3	3	4	3	3	0	3	4	4	1	4	3	3	2	3	4	3
2	2	24.6901	2	3	3	1	1	2.61017	2	4	3	0	2	4	2	1	2	1	2	1	4	3	2	2	3	3	2	0	2	2	1	2	4	1	1	3	1	1	1	1	3	1	2	4	3	2	1	3	1
2	2	22.3417	2	3	3	3	1	2	3	2	3	2	3	3	3	3	2	3	3	0	2	1	3	2	2	3	3	2	1	1	3	3	3	2	3	2	2	3	2	3	2	3	3	2	2	3	3	3	3
2	2	22.0254	2	3	3	2	3	2	3	2	1.73039	3	4	4	3	3	1	4	2	0	3	4	4	3	3	3	3	2	2	0	0	2	3	3	3	3	3	3	4	3	3	2	2	4	0	1	2.89737	2.88544	3
2	2	24.128	2	3	3	2	1	3	3	3	1	2	3	2	2	2	3	0	0	1	3	4	3	2	1	2	2.99518	1	1	1	3	1	1	1	1	3	3	1	3	3	1	3	1	1	1	1	1	2	1
2	2	24.092	2	4	4	2	1	3	3	3	1	1	3	3	3	3	2	3	3	1	3	3	3	3	2	3	2	3	2	1	4	2	1	1	3	3	2	0	4	2	3	0	2	3	4	2	2	0	4
2	2	25.7975	2	3.11933	2	3	1	4	3	3	1	1	3	1	2	3	1	1	2	2	3	3	2	2	1	1	1	2	2	3	3	2	1	3	4	1	1	2	1	2	1	0	2	2	3	2	1	3	2
2	2	24.1965	2	3	3	1	2	2	2	3	2	2	3	3	1	2	2	4	3	0	4	4	3	4	4	4	3	1	4	3	2	4	2	2	2	4	2	3	4	4	3	2	4	3	3	4	4	4	3
2	2	18.2006	2	4	4	1	0	4	4	4	3	0	4	4	4	4	4	4	4	0	4	1	4	4	4	4	4	0	4	4	4	4	4	4	4	4	4	0	4	4	4	0	4	4	4	4	4	4	4
2	2	25.6568	2	3	3	3	1	3	2	3	1	1	3	3	3	2	3	3	3	4	3	3	3	3	3	3	3	1	2	3	0	3	3	3	3	3	3	1	3	3	3	3	3	3	3	3	4	3	3
2	2	26.018	2	3	3	3	3	3	3	3	1	1	3	3	3	3	3	3	3	3	3	4	3	3	3	3	3	3	1	3	1	3	3	3	3	3	3	3	3	3	3	1	3	3	3	3	3	3	3
2	2	22.725	2	3	3	3	3	2.61017	3	3	1	1	3	3	3	3	3	3	3	1	3	4	3	3	1	3	3	3	1	3	1	3	3	3	1	3	3	3	3	3	3	3	3	4	3	3	3	3	1
2	2	20.4207	2	3	3	4	3	4	2	4	1	0	3	4	3	0	0	4	4	3	4	3	4	1	3	4	4	1	3	4	3	4	3	4	3	3	4	0	3	4	3	3	4	3	2.7343	4	3	4	2.88249
2	2	20.7807	2	3	4	3	0	2	2	2	1.73039	1.26277	4	4	4	4	4	4	4	2	1	3	3	4	4	4	4	0	4	2.80668	2	3	4	4	4	3	4	0	4	3	4	1.75598	4	3	4	4	3	3	3
2	2	18.4861	2	4	4	3	1	4	4	4	1	1	4	4	4	4	0	1	4	1	1	3	4	4	4	4	4	0	4	4	2	3	4	4	4	3	4	0	4	3	4	2	4	3	4	4	3	3	3
2	2	22.3837	2	4	3	2	2	3	2	3	2	0	4	4	3	2	2	3	2	2	4	4	4	3	3	2	3	2	3	2	1	2	1	2	3	2	2	1	2	3	4	1	4	4	3	3	4	2	3
2	2	21.5947	2	3	3	1	1	2	2	3	3	1	2	3	3	3	3	0	2	3	3	3	2	3	3	3	3	1	3	3	4	2	2	3	3	3	3	4	3	2	3	2	3	3	2	1	3	0	3
2	2	22.4262	2	4	3	2	4	3	2.57039	4	1	0	3	4	0	2	2	2	4	0	4	4	4	0	2	4	3	1	2	2	4	3	0	0	2	4	1	0	1	3	3	3	3	0	1	2	2	2	1
2	2	21.5994	2	4	3	4	3	0	0	3	2	4	1	0	1	3	3	1	0	2	4	0	1	2	2	0	1	2	2	0	2.3765	2	0	0	2.50597	2	2	1.90261	2	4	4	2	2	4	4	4	0	4	2.88249
2	2	26.753	2	3	4	2	3	2	2	3	2	0	2	4	0	3	1	3	3	4	4	4	4	1	1	4	2	1	2	2.80668	1	2	2	2.91905	1	2	3	1	3	2.86603	2.85337	4	4	4	3	3	3	3	3
2	2	23.3505	2	1	3	1	1	4	1	1	3	3	4	3	2	1	1	1	2	3	3	3	3	0	2	3	4	1	4	1	4	1	0	0	4	3	3	0	4	3	2	0	1	1	4	4	2	2	1
2	2	20.9522	2	3	3	3	3	2	3	3	2	3	4	3	3	2	2	4	3	1	3	3	3	3	3	3	3	1	2	3	2	3	3	3	2	3	3	3	3	3	3	3	3	3	3	3	4	3	3
2	2	20.7825	2	3	4	4	3	4	4	4	0	2	3	4	4	1	2	3	4	3	4	3	4	4	3	4	4	1	2	3	3	4	3	4	4	4	4	3	3	3	3	3	4	4	3	3	3	3	4
2	2	22.7614	2	3	4	3	1	4	3	4	1	1	3	3	3	3	2	2	2	2	3	3	3	4	3	3	4	0	3	3	3	3	4	3	1	4	3	1	3	4	4	2	4	3	3	3	3	3	3
2	2	26.1856	2	4	3	1	2	3	3	3	1	2	3	1	1	3	2	3	4	3	3	4	4	4	4	3	4	1	3	4	2	3	3	4	2	3	3	1	3	3	4	1	4	4	2	3	4	3	3
[truncated: 10 more columns]
